# Supplementary material for: A correlative and quantitative imaging approach enabling characterization of primary cell-cell communication: Case of human CD4+ T cell-macrophage immunological synapses
Source: Sci Rep. 2018 May 22;8:8003. doi: 10.1038/s41598-018-26172-3 (PMC5964238; doi:10.1038/s41598-018-26172-3)
Supplement: Supplementary file 7 — Calcium measures dataset [file 41598_2018_26172_MOESM7_ESM.xlsx]

## Sheet: FullCalciumTable
Track duration	Min 340:380	Max 340:380	t_{Max 340:380}	% track length_{Max 340:380}	Median 340:380	Length_{ratio}	Euclidean_{ratio}	MI_{ratio}	Speed_{ratio}	AUC_{340:380}	Baseline returns	Mobile fraction
770	0.16667	0.4375	1030	79.221	0.36842	4.7165	-8.8859	1.884	0.78608	0.0057353	0	0.61039
870	0.28571	0.6	1150	95.402	0.42857	19.495	-2.5512	0.13086	0.85503	0.052588	0.016092	0.49425
880	0.27273	0.45455	610	34.091	0.3913	1.0472	631.65	603.19	1.0297	0.016493	0	0.45455
850	0.35714	0.5	970	74.118	0.41667	1.945	-1.4248	0.73258	0.46598	0.029405	0.0047059	0.44706
790	0.33333	0.46667	1050	82.278	0.38889	4.2925	13.033	3.0363	0.61911	0.01292	0.0012658	0.60759
780	0.16667	0.45455	710	38.462	0.375	0.95982	4.3113	4.4918	0.67188	0.0084397	0	0.51282
660	0.30769	0.46154	580	7.5758	0.38462	0.23451	4.2543	18.141	0.25508	0.022557	0	0.54545
510	0.36842	0.47059	990	60.784	0.41886	1.3557	15.383	11.347	0.29051	0.033124	0.0058824	0.27451
590	0.4	0.58333	1120	88.136	0.46154	5.831	-3.5864	0.61505	0.42025	0.090307	0.030508	0.49153
360	0.35	0.45455	1150	88.889	0.4	4.8842	7.9579	1.6293	0.21422	0.022159	0	0.61111
830	0.33333	0.54545	690	39.759	0.44444	0.9156	2.8785	3.1438	0.6867	0.056422	0.013253	0.60241
750	0.4	0.55	540	13.333	0.46863	0.17547	0.48167	2.745	0.21851	0.085525	0.021333	0.72
650	0.28571	0.46667	670	20	0.375	0.37366	2.1267	5.6914	0.30006	0.014495	0.0076923	0.67692
1000	0.36364	0.73333	650	46	0.46667	1.5636	-67.706	43.302	1.3437	0.081619	0.018	0.66
860	0.30769	0.58333	470	16.279	0.45455	0.36328	-5.2261	14.386	0.5765	0.059	0.016279	0.38372
750	0.3	0.55556	630	25.333	0.375	0.3309	8.1148	24.523	0.30422	0.028354	0.0066667	0.52
780	0.25	0.57143	950	69.231	0.42857	2.3722	4.3887	1.85	0.6309	0.056378	0.016667	0.35897
800	0.33333	0.55556	1150	95	0.45455	18.341	13.565	0.73964	0.80442	0.065694	0.01625	0.625
800	0.33333	0.6	610	27.5	0.45455	1.095	55.399	50.594	1.0767	0.093363	0.02375	0.325
790	0.28571	0.5	690	36.709	0.4	1.5152	-4.4706	2.9506	1.1364	0.02403	0.0037975	0.55696
560	0.3	0.5	670	7.1429	0.41667	0.41682	2.8341	6.7992	0.33472	0.043383	0.0125	0.39286
600	0.375	0.53846	900	51.667	0.45	5.1051	5.9998	1.1753	1.7208	0.057754	0.016667	0.51667
760	0.3	0.53333	1120	90.789	0.45	11.559	10.204	0.88275	0.83308	0.065272	0.011842	0.38158
530	0.36364	0.58333	900	45.283	0.41667	1.2847	471.03	366.66	0.43303	0.048335	0.0037736	0.43396
990	0.28571	0.4	480	28.283	0.33333	0.78608	68.25	86.823	1.2042	0.00027591	0	0.080808
790	0.31579	0.45455	530	16.456	0.375	0.33549	23.056	68.724	0.43227	0.0085449	0	0.35443
800	0.36	0.57143	880	61.25	0.43478	3.5372	-34.531	9.7621	1.301	0.057813	0.0075	0.55
760	0.375	0.53333	1170	97.368	0.4375	39.758	1000	1000	1.0282	0.055701	0.018421	0.46053
920	0.33333	0.75	940	72.826	0.47619	4.942	69.151	13.993	1.3816	0.1203	0.01087	0.40217
380	0.35714	0.46667	860	13.158	0.41667	0.38657	2.9935	7.7438	0.15463	0.033756	0.0052632	0.65789
570	0.28571	0.6	750	22.807	0.4	0.44352	0.099897	0.22523	0.26971	0.055537	0.017544	0.75439
370	0.36364	0.57143	980	43.243	0.44444	0.89765	-6.408	7.1387	0.20359	0.073821	0.032432	0.56757
500	0.33333	0.57143	1160	94	0.45455	8.2379	2.3919	0.29035	0.28654	0.083476	0.022	0.58
860	0.36364	0.8125	880	63.953	0.47368	3.9834	16.669	4.1846	1.4652	0.11334	0.013953	0.4186
610	0.30769	0.5	890	50.82	0.41886	1.0398	2.0244	1.9468	0.36631	0.033338	0.004918	0.70492
540	0.3125	0.5	710	11.111	0.41667	0.31846	5.7738	18.131	0.22292	0.036993	0.0092593	0.57407
470	0.25	0.46667	890	36.17	0.4	1.2734	-3.7024	2.9075	0.44858	0.01949	0.0021277	0.6383
450	0.33333	0.5	1030	64.444	0.42582	2.3999	30.228	12.595	0.39999	0.037986	0.0022222	0.51111
590	0.33333	0.54545	930	55.932	0.45455	1.6113	14.023	8.703	0.47287	0.076076	0.018644	0.37288
680	0.28571	0.44	700	27.941	0.38095	0.92302	-4.5516	4.9311	0.66886	0.0049355	0	0.42647
980	0.25	0.5	430	22.449	0.375	0.40027	5.3836	13.45	0.73383	0.021882	0.0020408	0.45918
430	0.35714	0.5	990	53.488	0.42262	2.0577	2.5623	1.2452	0.44094	0.040229	0.011628	0.53488
320	0.33333	0.77273	1090	68.75	0.6129	2.6651	-4.8953	1.8368	0.27145	0.18913	0	0.5
480	0.25	0.42857	820	22.917	0.35714	0.52849	-9.7633	18.474	0.24794	0.00555	0	0.35417
530	0.25	0.5	810	28.302	0.41429	1.5599	-124.38	79.734	0.76045	0.025622	0.0037736	0.37736
1190	0.15385	1.25	330	27.731	0.53229	1.9829	21.646	10.917	5.3909	0.15208	0.002521	0.41176
1190	0.15625	1.1	760	63.866	0.68421	15.632	138.23	8.8425	9.1708	0.29823	0	0.37815
600	0.33333	0.81818	890	50	0.46667	2.1284	-10.197	4.7908	0.74977	0.090173	0.011667	0.8
1060	0.21429	1.125	470	32.075	0.55556	2.8388	-62.992	22.189	4.5051	0.20357	0.0066038	0.42453
1190	0.3125	0.71429	780	65.546	0.49138	3.0482	22.592	7.4116	1.6627	0.11526	0.010084	0.53782
780	0.17391	0.57143	180	23.077	0.4	0.72984	1.7417	2.3864	2.6188	0.025473	0.0051282	0.57692
1190	0.38889	0.83333	1150	96.639	0.5	33.913	-58.34	1.7203	1.4874	0.14655	0.010924	0.30252
1050	0.17647	0.66667	410	25.714	0.41801	3.3982	-63.031	18.548	6.7115	0.060848	0.007619	0.27619
1130	0.14286	0.47826	410	30.973	0.36603	3.4549	-147.73	42.761	6.8234	0.011909	0.0026549	0.68142
1130	0.15385	0.65	1100	92.035	0.4202	57.553	-100.02	1.7378	5.2801	0.050586	0.0061947	0.60177
1110	0.19048	0.75	230	13.514	0.44444	1.898	-17.023	8.9689	8.3685	0.080535	0.010811	0.35135
1050	0.19048	0.36111	480	32.381	0.31579	3.9357	-143.74	36.522	6.0292	0	0	0.54286
310	0.2	0.42105	250	45.161	0.30602	0.47796	0.40193	0.84093	0.35847	0.0020008	0	1
1030	0.29412	0.85714	250	8.7379	0.5	0.24323	1.563	6.426	0.96278	0.14224	0.007767	0.21359
320	0.4375	0.72727	290	50	0.58333	0.33718	0.80864	2.3982	0.20472	0.20732	0.009375	0
510	0.3	0.43478	970	56.863	0.375	1.6519	3.9589	2.3965	0.39577	0.0054972	0	0.58824
1060	0.2	0.76923	720	55.66	0.5	6.858	120	17.498	4.6364	0.13033	0.0056604	0.24528
1030	0.27586	0.46429	1110	92.233	0.38462	44.284	-132.39	2.9895	3.6232	0.012376	0.00097087	0.63107
940	0.27778	0.6	800	58.511	0.375	5.9428	-13.315	2.2405	3.009	0.022163	0.0042553	0.7234
670	0.18182	0.5	910	92.537	0.38889	27.84	30.98	1.1128	1.856	0.015341	0.0014925	0.76119
300	0.30556	0.38462	940	16.667	0.35	1.6657	3.8851	2.3325	0.46567	0	0	0.63333
300	0.27273	0.46667	1030	46.667	0.375	1.2963	2.4913	1.9218	0.21605	0.01535	0.0033333	0.93333
370	0.30769	0.45	690	13.514	0.40909	0.39915	1.5146	3.7946	0.19371	0.02695	0	0.72973
1060	0.30769	0.7619	770	60.377	0.45833	5.4439	26.96	4.9523	3.0801	0.082999	0.0084906	0.39623
1040	0.28571	0.57143	800	62.5	0.42857	2.6639	5.9213	2.2228	1.3488	0.035739	0.011538	0.47115
1040	0.23529	0.5	560	39.423	0.38462	4.3465	33.171	7.6316	5.0577	0.01887	0.0048077	0.68269
1020	0.21429	0.69231	420	24.51	0.45455	0.89599	2.585	2.8851	1.7046	0.07058	0.0068627	0.51961
1000	0.29412	0.93333	540	35	0.53333	1.6645	-6.8514	4.1161	2.0728	0.17092	0.001	0.2
1030	0.22222	0.7	970	78.641	0.39208	20.622	-409.18	19.842	4.9408	0.052711	0.0019417	0.58252
970	0.3	0.71429	360	14.433	0.4375	0.47235	-14.802	31.338	1.1336	0.074145	0.010309	0.60825
470	0.28571	0.42857	850	27.66	0.35714	0.51163	0.78929	1.5427	0.21318	0.0049322	0	0.65957
850	0.21951	0.6	840	58.824	0.4202	2.1679	-6.0545	2.7928	0.94029	0.047002	0.0070588	0.38824
330	0.36	0.46667	730	66.667	0.40455	3.637	14.931	4.1052	0.60616	0.027791	0.0030303	0.78788
560	0.33333	0.6087	880	44.643	0.43478	2.7224	-4.5362	1.6662	1.0013	0.062626	0.0071429	0.625
580	0.3	0.45833	990	65.517	0.4	4.2551	36.964	8.6869	0.91181	0.022808	0	0.68966
550	0.2	0.46429	790	27.273	0.41935	0.68684	0.98743	1.4376	0.36103	0.03151	0.0018182	0.83636
560	0.30769	0.5	920	51.786	0.4	1.0174	0.90312	0.8877	0.31304	0.023946	0.0035714	0.78571
580	0.30769	0.54545	830	37.931	0.4	1.5076	8.9493	5.9359	0.68028	0.025242	0.0034483	0.48276
330	0.33333	0.5	1150	87.879	0.39444	6.9761	-20.432	2.9288	0.30597	0.016743	0.0030303	0.84848
310	0.27273	0.41667	1130	80.645	0.37321	5.2727	12.069	2.2889	0.32954	0.0032605	0	0.54839
340	0.31579	0.47368	1010	47.059	0.38889	1.6204	4.7492	2.9309	0.30788	0.018676	0.0029412	0.76471
540	0.31818	0.44	1070	77.778	0.39286	3.5259	38.792	11.002	0.43242	0.010346	0	0.42593
610	0.33333	0.5	1030	73.77	0.4375	4.7768	-33.631	7.0406	0.79613	0.049854	0.014754	0.60656
530	0.34783	0.47368	730	13.208	0.42105	0.2143	1.5402	7.1874	0.13989	0.0338	0.0037736	0.79245
1000	0.35294	1.4	450	26	0.65217	1.3186	16.559	12.558	2.2477	0.33631	0.002	0.42
990	0.28	0.90476	600	40.404	0.5	2.86	-40.352	14.109	2.9085	0.14523	0.0070707	0.60606
620	0.22222	0.45161	980	66.129	0.39394	4.7509	6.8104	1.4335	1.0775	0.013957	0	0.74194
620	0.2	0.47826	740	27.419	0.42308	0.92344	1.4085	1.5253	0.58189	0.035136	0.0048387	0.58065
980	0.24138	0.6875	830	63.265	0.45455	6.984	66.95	9.5862	3.1513	0.084805	0.010204	0.7551
960	0.25	0.5	470	25	0.4	0.94392	1.3505	1.4307	1.498	0.028674	0.00625	0.72917
890	0.28	0.4	720	47.191	0.33333	1.8879	116.18	61.541	1.2763	0.00018206	0	0.47191
880	0.15385	0.52941	1160	96.591	0.42105	27.45	-47.438	1.7282	0.95477	0.041878	0.010227	0.67045
520	0.32143	0.66667	1030	69.231	0.45161	4.2368	-7.5353	1.7785	0.70614	0.081541	0.0096154	0.59615
580	0.35714	0.54545	1170	96.552	0.4375	23.01	-82.792	3.5981	0.59509	0.05913	0.018966	0.89655
560	0.3	0.47059	820	33.929	0.4	0.81117	1.7721	2.1847	0.38055	0.021411	0.0017857	0.55357
320	0.33333	0.93333	1070	62.5	0.5	3.6208	-6.8051	1.8794	0.44406	0.19074	0.00625	0.65625
590	0.073171	0.21918	1090	83.051	0.1543	6.2411	290.71	46.58	0.63567	0	0	0.30508
320	0.2963	0.38889	1050	56.25	0.33333	2.7984	-9.4755	3.386	0.40362	7.9572e-05	0	0.625
520	0.41176	1	1060	75	0.57692	5.248	-7.5637	1.4413	0.69973	0.21888	0.0019231	0.28846
490	0.3125	0.9	970	55.102	0.62436	3.0269	10.174	3.3611	0.72518	0.22202	0.0020408	0.42857
340	0.33333	0.78571	1160	91.176	0.47059	8.9502	-37.04	4.1385	0.31131	0.10325	0.014706	0.52941
350	0.3	0.38095	1050	60	0.33333	2.3058	3.5404	1.5355	0.33256	0	0	0.62857
310	0.25	0.46154	950	22.581	0.41667	0.75042	4.2086	5.6083	0.19958	0.033123	0	0.64516
310	0.34615	0.47059	940	19.355	0.4	1.1767	2.7916	2.3723	0.32898	0.021683	0.0032258	0.70968
360	0.33333	0.55556	1120	80.556	0.42857	1.654	-2.4675	1.4918	0.11921	0.048395	0.016667	0.55882
1180	0.28571	0.57143	1100	92.373	0.45455	18.339	84.707	4.619	1.6825	0.061583	0.017797	0.63559
1180	0.27778	0.42857	1030	86.441	0.35294	5.7517	31.898	5.5458	0.95862	0.0012151	0	0.18644
670	0.33333	0.54545	700	26.866	0.4	0.32999	0.8385	2.541	0.23913	0.031642	0.0074627	0.41791
1130	0.30769	0.5	120	5.3097	0.44444	0.25889	4.5238	17.474	2.5418	0.060419	0.016814	0.61062
1060	0.26667	0.72727	700	53.774	0.46154	2.2475	7.8573	3.496	1.6286	0.093046	0.0066038	0.5566
1160	0.27273	0.5	230	17.241	0.4	0.62174	-4.996	8.0356	2.7413	0.02983	0.0068966	0.72414
1180	0.2381	0.58333	770	64.407	0.4	3.5664	-26.25	7.3604	2.0178	0.026251	0.0016949	0.34746
1160	0.33333	0.66667	980	81.897	0.46154	10.342	202.09	19.54	2.3457	0.076839	0.014655	0.49138
1160	0.25	0.84615	1110	93.103	0.47619	32.589	-69.135	2.1214	2.6664	0.1099	0.015517	0.51724
1150	0.3125	0.5	630	51.304	0.38889	1.4198	16.3	11.48	1.3053	0.022959	0.0069565	0.5913
1140	0.3	0.55556	990	82.456	0.45455	7.6368	23.045	3.0177	1.6365	0.073388	0.016667	0.74561
460	0.38095	0.90909	1070	73.913	0.66667	4.9221	111.8	22.713	0.60366	0.25335	0.0021739	0.36957
410	0.28571	0.45	980	48.78	0.40909	1.2267	-1.6769	1.3671	0.27821	0.022823	0	0.46341
530	0.34783	0.53846	1080	79.245	0.42893	3.5696	-3.6172	1.0133	0.40033	0.04177	0.0075472	0.4717
710	0.28571	0.5	830	49.296	0.41176	0.89103	20.12	22.581	0.40205	0.035628	0.0098592	0.5493
450	0.26316	0.42857	1080	75.556	0.35504	2.3433	5.9169	2.525	0.2628	0.0025888	0	0.71111
390	0.33333	0.51724	970	43.59	0.42308	0.73523	-2.2174	3.0159	0.17615	0.041916	0.0076923	0.46154
460	0.3	0.47368	850	26.087	0.4	0.41943	11.558	27.557	0.17476	0.020695	0.0043478	0.63043
1120	0.27273	0.61538	560	43.75	0.4375	1.466	6.9197	4.7202	1.7059	0.055298	0.014286	0.58036
680	0.3125	0.47059	870	52.941	0.4	0.94113	-3.2743	3.4791	0.36113	0.019919	0.0058824	0.38235
440	0.35	0.52632	890	31.818	0.41176	0.54897	-1.7914	3.2632	0.19339	0.031808	0.0068182	0.40909
990	0.33333	0.53333	950	75.758	0.41176	2.9966	2.9258	0.97639	0.79696	0.030916	0.0060606	0.41414
480	0.30769	0.5	910	41.667	0.375	0.67885	2.9346	4.3229	0.21874	0.01958	0.0041667	0.6875
320	0.29167	0.42857	970	31.25	0.34615	0.46965	50.287	107.07	0.11252	0.0014747	0	0.5625
370	0.3125	0.53333	1170	94.595	0.44444	11.314	138.27	12.221	0.2926	0.057668	0.010811	0.30556
440	0.36364	0.6	1000	56.818	0.45	1.4721	-25.865	17.57	0.2974	0.076485	0.013636	0.59091
690	0.28	0.43478	900	57.971	0.375	1.6357	-2.4553	1.5011	0.55135	0.011486	0	0.55072
900	0.21053	0.58824	750	74.444	0.45	5.3293	93.113	17.472	1.7284	0.07296	0.018889	0.43333
1090	0.34615	0.88889	530	39.45	0.63158	1.8697	10.84	5.7977	2.409	0.23714	0.0045872	0.30275
870	0.29412	0.66667	500	40.23	0.41667	0.99585	0.93307	0.93697	1.0771	0.040957	0.0091954	0.52874
1010	0.22222	0.58333	930	74.257	0.42105	3.0506	5.7264	1.8772	0.89528	0.040777	0.0089109	0.65347
360	0.3125	0.5	1050	61.111	0.41176	1.726	1.2809	0.74209	0.24894	0.031856	0.0055556	0.47222
650	0.3125	0.54545	640	15.385	0.4375	0.23302	1.7863	7.6659	0.20712	0.050955	0.018462	0.49231
420	0.35294	0.5625	990	52.381	0.45455	3.3605	6.6675	1.9841	0.72011	0.069929	0.011905	0.57143
680	0.33333	0.5	580	10.294	0.41667	0.08597	0.47297	5.5015	0.093511	0.034976	0.0088235	0.42647
480	0.3	0.5	850	29.167	0.42857	0.64172	-10.723	16.71	0.26738	0.047904	0.014583	0.625
670	0.33333	0.5	1090	85.075	0.4	5.6737	3.2296	0.56923	0.57787	0.022608	0.0074627	0.58209
320	0.5	0.68421	950	25	0.58333	0.37782	2.4045	6.3642	0.10048	0.19548	0	0.40625
320	0.41176	0.63636	1170	93.75	0.47826	7.4027	9.3581	1.2641	0.19145	0.10284	0.015625	0.53125
400	0.37037	0.48387	840	12.5	0.42424	0.3438	4.4783	13.026	0.14912	0.04051	0.01	0.375
360	0.36364	0.72222	940	30.556	0.5	0.64863	-1.6528	2.5482	0.18134	0.14084	0.019444	0.66667
460	0.33333	0.47059	1010	60.87	0.38095	1.5127	5.8334	3.8563	0.28742	0.01628	0.0021739	0.6087
450	0.3	0.42857	980	53.333	0.36842	1.3101	5.6937	4.3461	0.29713	0.0068862	0	0.55556
550	0.30769	0.63636	930	52.727	0.46154	1.5689	3.8623	2.4618	0.46044	0.081555	0.0090909	0.41818
630	0.28571	0.45455	1040	76.19	0.35	3.0528	-6.3901	2.0932	0.47422	0.0017004	0	0.55556
1190	0.25	0.68966	890	74.79	0.47826	3.832	-26.267	6.8547	1.3499	0.10208	0.012605	0.54622
1190	0.34783	0.61111	780	65.546	0.43478	2.7726	-2.3879	0.86124	1.5123	0.065546	0.0092437	0.60504
450	0.30769	0.63636	1170	95.556	0.5	32.669	28.531	0.87336	0.84488	0.088937	0.0044444	0.6
1080	0.35294	0.8	290	16.667	0.5	0.27454	5.4026	19.679	0.89226	0.11253	0.0046296	0.38889
910	0.36	1.1538	650	40.659	0.73333	1.6292	6.4728	3.973	1.4001	0.32548	0.0087912	0.46154
500	0.36364	0.5	750	12	0.46154	0.23894	6.7809	28.379	0.1453	0.065554	0.026	0.4
660	0.35294	0.5	630	15.152	0.42105	0.20622	0.29284	1.4201	0.18959	0.037488	0.010606	0.68182
1110	0.33333	1	830	67.568	0.61111	2.6495	-8.2308	3.1065	1.1955	0.21692	0	0.53153
1100	0.30435	0.72222	1050	87.273	0.52941	9.1196	4.921	0.53961	1.3153	0.14452	0.0027273	0.70909
730	0.38889	0.83333	630	23.288	0.5	0.50221	4.7486	9.4555	0.46171	0.14873	0.009589	0.58904
1110	0.33333	1.7778	280	18.018	1.2143	0.57554	4.242	7.3704	1.9611	0.78375	0.0009009	0.21622
360	0.33333	0.5	870	11.111	0.42308	0.69485	17.425	25.078	0.26663	0.050344	0.013889	0.47222
340	0.36364	0.5	1060	61.765	0.4375	3.294	-73.575	22.336	0.4392	0.055632	0.029412	0.5
840	0.27273	0.57143	1010	78.571	0.45455	4.5347	20.41	4.5008	0.8616	0.06896	0.02619	0.55952
1090	0.35294	0.47619	520	38.532	0.42105	0.74751	-7.3054	9.773	0.99668	0.039696	0.0055046	0.66972
1090	0.34783	0.61111	250	13.761	0.45455	0.24019	6.7232	27.991	0.95075	0.077431	0.006422	0.37615
1090	0.36364	0.5	330	21.101	0.40909	0.46405	-52.848	113.88	1.2616	0.030623	0.00091743	0.56881
1100	0.3	0.94444	220	11.818	0.43478	0.36416	4.026	11.056	1.6994	0.099199	0.0036364	0.53636
640	0.33333	0.57143	1130	90.625	0.45	9.1057	-56.163	6.1679	0.56911	0.065197	0.015625	0.8125
380	0.3	0.5	890	21.053	0.41667	0.96921	2.603	2.6856	0.34143	0.036489	0.010526	0.81579
540	0.26087	0.46667	910	48.148	0.4	1.4606	-1.6537	1.1322	0.47064	0.018563	0.0018519	0.46296
980	0.2963	0.79167	690	48.98	0.63333	2.0698	7.6435	3.693	1.5523	0.19924	0	0.47959
900	0.42105	1.5	350	6.6667	1.1818	0.44777	10.258	22.909	1.1194	0.75132	0.0011111	0.3
1090	0.3125	1.5556	410	28.44	1	0.86966	14.531	16.709	1.7176	0.5398	0.0018349	0.44037
970	0.36842	1.0769	620	41.237	0.67544	1.3015	11.181	8.5909	1.2375	0.27793	0.0041237	0.4433
1060	0.26087	0.83333	590	43.396	0.38095	0.97838	-4.4591	4.5576	1.029	0.037581	0.0037736	0.40566
910	0.33333	0.75	610	36.264	0.5	0.83134	6.2733	7.5461	0.81748	0.12446	0.0087912	0.59341
1030	0.25926	0.42105	260	9.7087	0.35	0.11789	-5.9985	50.882	0.44327	0.0019918	0	0.56311
830	0.32143	0.76923	600	28.916	0.6	0.81431	-7.77	9.5417	0.82811	0.20095	0.0024096	0.45783
830	0.3913	0.72222	800	53.012	0.50926	1.7955	-13.573	7.5595	0.90913	0.14015	0.0096386	0.45783
700	0.33333	0.54545	640	21.429	0.42857	0.35135	0.43977	1.2516	0.31231	0.040251	0.0042857	0.45714
800	0.33333	0.57143	880	61.25	0.42857	1.5367	-5.4648	3.5562	0.56523	0.042468	0.01625	0.8
670	0.375	0.55556	870	52.239	0.4375	1.2193	-1.6995	1.3938	0.46787	0.055359	0.01791	0.68657
1050	0.26667	0.45455	410	25.714	0.35714	0.42423	11.008	25.948	0.83785	0.0047188	0	0.53333
1000	0.22222	0.3125	720	53	0.26316	1.011	-4.3427	4.2953	0.68351	0	0	0.4
420	0.33333	0.61538	530	66.667	0.5	3.1795	-8.2324	2.5892	0.91717	0.1075	0.0071429	0.64286
400	0.3	0.83333	940	37.5	0.625	1.6256	0.40772	0.25082	0.45446	0.20854	0.005	0.65
520	0.28571	0.5	1100	82.692	0.38095	12.471	-12.937	1.0374	1.1441	0.010817	0.0038462	0.53846
770	0.27273	0.61111	990	74.026	0.44722	5.9053	20.878	3.5354	1.2654	0.072454	0.011688	0.64935
830	0.27778	0.44444	440	9.6386	0.36603	0.45195	-12.587	27.851	0.79879	0.0068674	0	0.43373
370	0.17857	0.39286	1120	81.081	0.33333	6.0593	8.6919	1.4345	0.43671	0.00017607	0	0.83784
880	0.23529	0.48	450	15.909	0.4	0.52676	-10.687	20.288	0.89789	0.020706	0.0034091	0.52273
960	0.33333	0.47059	510	29.167	0.4	0.5893	2.465	4.1829	0.81323	0.020836	0.0020833	0.33333
350	0.33333	0.6	1080	68.571	0.44444	3.6475	14.346	3.9331	0.40906	0.059808	0.0085714	0.62857
870	0.41176	1.1818	1140	94.253	0.55778	19.184	5.8577	0.30534	1.0186	0.26065	0.0068966	0.51724
490	0.3	0.81818	1170	95.918	0.58333	16.071	28.62	1.7808	0.41564	0.18674	0.0061224	0.42857
440	0.28571	0.5	910	36.364	0.44444	1.3049	1.7975	1.3774	0.42048	0.048683	0.013636	0.79545
700	0.33333	0.75	950	65.714	0.47059	5.7364	-9.2461	1.6118	1.5256	0.13276	0.0028571	0.34286
380	0.28571	0.66667	650	86.842	0.42857	5.7351	-7.6679	1.337	0.53766	0.073808	0.018421	0.71053
610	0.25	0.5	940	59.016	0.375	1.5579	4.828	3.099	0.43555	0.013816	0.004918	0.52459
680	0.375	0.625	790	41.176	0.45	0.74121	2.9478	3.977	0.38961	0.06064	0.017647	0.51471
410	0.28571	0.44444	930	36.585	0.375	1.4848	24.544	16.53	0.43575	0.013397	0	0.73171
370	0.33333	0.58333	890	18.919	0.42857	0.21785	0.64495	2.9605	0.076742	0.05565	0.013514	0.2973
1190	0.22727	0.47619	260	21.849	0.3913	0.87743	6.2485	7.1213	3.2991	0.019005	0.0042017	0.48739
1190	0.3125	0.58824	220	18.487	0.3913	1.0533	14.347	13.621	4.9156	0.024519	0.0042017	0.42017
1180	0.27273	0.5	330	27.119	0.41667	1.6784	14.289	8.5131	4.5632	0.034938	0.011864	0.44068
760	0.3125	0.5	510	10.526	0.40909	0.93435	3.6902	3.9495	1.2894	0.025277	0.0013158	0.72368
430	0.38095	0.54545	800	9.3023	0.45455	0.4029	6.0243	14.952	0.204	0.06965	0.016279	0.65116
870	0.36364	0.8125	590	31.034	0.61905	1.5067	4.3858	2.9109	1.5846	0.22226	0.0011494	0.37931
560	0.29032	0.46429	1070	78.571	0.40625	10.715	6.14	0.57303	1.3141	0.022098	0.0017857	0.55357
1110	0.36364	0.91667	350	24.324	0.45455	0.66404	3.6227	5.4556	1.6601	0.10401	0.0099099	0.53153
610	0.33333	0.6	890	50.82	0.44444	1.5491	24.142	15.584	0.54572	0.065204	0.0081967	0.40984
840	0.33333	0.59091	940	70.238	0.45833	4.0104	12.535	3.1257	1.1212	0.070906	0.0083333	0.55952
990	0.25	0.52941	1010	81.818	0.375	4.8944	4.7031	0.96091	0.92994	0.018489	0.0050505	0.49495
1170	0.28571	1	460	37.607	0.5	1.4977	19.006	12.69	2.4629	0.1623	0.008547	0.44444
1160	0.28571	0.6	380	30.172	0.4	1.1038	-24.105	21.838	2.4463	0.031086	0.0086207	0.37069
1070	0.36364	0.70588	810	64.486	0.48913	2.4381	-62.894	25.797	1.1886	0.11595	0.013084	0.39252
920	0.34615	1.0476	550	30.435	0.44444	0.65083	3.0702	4.7174	0.7834	0.13808	0.0054348	0.51087
470	0.33333	0.5	1150	91.489	0.41935	10.121	5.3803	0.53158	0.44391	0.0324	0.0021277	0.7234
960	0.33333	1.5	470	25	0.92308	1.0045	-19.305	19.22	1.594	0.53867	0	0.51042
1060	0.28	0.84211	770	60.377	0.5	3.2248	-43.557	13.507	1.8245	0.13731	0.0009434	0.35849
770	0.26316	0.55	660	31.169	0.38462	1.1745	6.396	5.4459	0.97572	0.018908	0.0038961	0.51948
810	0.3125	0.7	750	45.679	0.45	1.3765	4.9913	3.6262	0.83705	0.084161	0.0074074	0.59259
890	0.33333	0.54545	560	29.213	0.46154	0.69453	4.2436	6.11	0.80817	0.0745	0.022472	0.68539
1050	0.26316	0.4375	1160	97.143	0.33333	28.169	20.695	0.7347	0.97978	0.0015358	0	0.70476
930	0.33333	1.3	680	45.161	0.91987	2.7168	47.17	17.363	2.1085	0.49781	0.0021505	0.49462
490	0.36	0.54167	840	28.571	0.4699	2.1647	7.7805	3.5942	0.93892	0.080656	0.014286	0.61224
610	0.3	0.58824	1120	88.525	0.44444	11.201	2.2217	0.19834	0.80729	0.060497	0.018033	0.39344
390	0.35714	0.55	1130	84.615	0.45	6.0175	7.8374	1.3024	0.37609	0.074396	0.015385	0.71795
770	0.31579	0.86667	660	31.169	0.5	0.92545	4.9943	5.3966	0.76883	0.14269	0.0077922	0.38961
1150	0.25	0.71429	730	60	0.5	2.8599	9.1195	3.1888	1.8669	0.11382	0.015652	0.33913
640	0.25	0.61111	760	32.813	0.45	0.58705	0.70407	1.1993	0.3444	0.059722	0.014063	0.6875
760	0.33333	1.2222	610	23.684	0.90909	1.0646	11.82	11.103	1.0468	0.50489	0	0.53947
390	0.32143	0.5	1150	89.744	0.40825	13.396	-45.355	3.3856	0.58756	0.029925	0.0051282	0.48718
380	0.33333	0.53846	890	21.053	0.46154	0.84556	7.0728	8.3646	0.29787	0.067598	0.013158	0.63158
720	0.41176	0.8125	790	44.444	0.58824	0.97463	2.8495	2.9237	0.5123	0.2147	0.0041667	0.44444
940	0.27273	0.625	710	48.936	0.44444	0.76431	-13.24	17.322	0.53502	0.078648	0.020213	0.5
960	0.25	0.625	680	46.875	0.4	0.80589	2.7856	3.4565	0.62547	0.036551	0.010417	0.625
510	0.33333	0.64286	1040	70.588	0.47059	4.1819	7.2318	1.7293	0.64961	0.077027	0.017647	0.58824
1090	0.3125	0.69231	340	22.018	0.45227	0.37392	0.88155	2.3576	0.97446	0.087908	0.017431	0.42202
900	0.4	2	670	42.222	1.2857	1.0033	-1.8881	1.8818	0.8057	0.79091	0.0055556	0.33333
790	0.31818	1.2857	930	67.089	0.83974	1.8966	4.7332	2.4957	0.55661	0.40984	0.0012658	0.37975
900	0.375	1.3636	1150	95.556	0.5	37.71	99.797	2.6464	1.654	0.23498	0.013333	0.63333
740	0.31818	1	840	52.703	0.5	1.8181	-20.689	11.38	0.78856	0.13238	0.012162	0.7027
1140	0.4	2.125	730	59.649	0.625	3.2871	21.972	6.6843	2.1457	0.65669	0.0078947	0.45614
850	0.33333	1.2727	610	31.765	0.77709	1.6419	-74.895	45.616	1.6145	0.41279	0	0.55294
910	0.33333	0.71429	590	34.066	0.5	1.452	-432.2	297.66	1.5271	0.129	0.0076923	0.45055
680	0.25	0.58333	1170	97.059	0.38095	15.463	3.0828	0.19937	0.3999	0.026697	0.0058824	0.58824
730	0.2963	0.72222	850	53.425	0.47723	3.9279	34.597	8.8079	1.6366	0.10847	0.0082192	0.69863
790	0.25	0.66667	700	37.975	0.52786	2.1229	6.4003	3.0149	1.5383	0.13054	0.0025316	0.67089
480	0.34615	0.5	1050	70.833	0.44444	3.4294	4.1885	1.2213	0.49463	0.056735	0.022917	0.5
750	0.33333	0.58333	880	58.667	0.44602	1.478	-9.0855	6.1473	0.54362	0.060653	0.014667	0.48
600	0.35294	0.53846	1160	95	0.47059	13.39	5.5102	0.41153	0.46573	0.075101	0.016667	0.58333
400	0.375	0.5	880	22.5	0.42857	0.21553	0.66247	3.0737	0.079274	0.056541	0.015	0.6
710	0.29167	0.70588	800	45.07	0.4	1.125	1.4587	1.2967	0.5696	0.040314	0.0070423	0.49296
730	0.375	1.9091	800	46.575	1.0714	1.5319	-5.6828	3.7096	0.77565	0.69411	0.0013699	0.47945
830	0.30769	0.48	780	50.602	0.38462	1.6564	3.1989	1.9312	0.9035	0.016612	0.0012048	0.51807
680	0.28571	0.83333	860	51.471	0.46667	1.424	-22.426	15.748	0.56961	0.11388	0.0073529	0.70588
530	0.4	1.5	1170	96.226	0.5625	43.582	1000	1000	1.1271	0.42577	0.0056604	0.62264
520	0.35	0.52174	750	15.385	0.43478	0.56354	32.219	57.172	0.34269	0.053012	0.013462	0.46154
690	0.42857	1.3333	850	50.725	1	1.9397	-6.4762	3.3387	0.80822	0.56842	0.0014493	0.31884
690	0.33333	1.4286	820	46.377	0.73864	2.2399	-7.5155	3.3553	1.0508	0.30944	0.0057971	0.43478
1070	0.5	1	300	16.822	0.66667	0.49994	-1.547	3.0945	1.5515	0.28675	0	0.35514
1080	0.46154	1	360	23.148	0.71429	0.43557	-4.2916	9.8529	1.0454	0.32373	0.00092593	0.41667
1090	0.38889	0.91667	1100	91.743	0.70901	10.36	8.5142	0.82186	0.95044	0.30589	0	0.19266
410	0.36364	0.57143	820	9.7561	0.44444	0.49918	5.8289	11.677	0.23418	0.058218	0.014634	0.60976
800	0.35714	0.76923	840	56.25	0.53333	1.6348	44.627	27.299	0.70905	0.15554	0.01	0.6
1000	0.4	1	290	10	0.54545	0.33623	1.4957	4.4486	1.0927	0.19677	0.009	0.42
380	0.3	0.72	1120	81.579	0.44444	6.8929	5.2181	0.75703	0.49679	0.083903	0.013158	0.63158
580	0.28571	0.6	1000	67.241	0.42857	1.6196	2.7409	1.6924	0.32718	0.045712	0.013793	0.51724
650	0.375	2	710	26.154	1.069	0.82488	1.03	1.2487	0.57741	0.65357	0	0.56923
1090	0.32	1.5455	370	24.771	1.1667	0.91198	8.6561	9.4916	2.1026	0.74734	0	0.13761
630	0.26316	0.70588	830	42.857	0.43739	1.982	-1.7914	0.90385	0.8943	0.079524	0.0063492	0.5873
940	0.3	1.375	460	22.34	0.81818	0.88698	-12.097	13.638	1.4586	0.4046	0	0.44681
920	0.35714	0.8125	1040	83.696	0.45	4.7781	1.2614	0.26399	0.74223	0.077773	0.015217	0.69565
730	0.27273	0.66667	1000	73.973	0.4375	3.7527	-14.427	3.8443	0.75813	0.068458	0.017808	0.46575
760	0.30769	0.53333	1060	82.895	0.42857	6.2893	-5.5259	0.87862	0.83857	0.04623	0.014474	0.69737
440	0.39286	0.5	830	18.182	0.44444	0.82365	1.9601	2.3798	0.37165	0.061352	0.015909	0.81818
560	0.35714	1.125	1090	82.143	0.83333	4.8551	-1.9618	0.40408	0.4945	0.42105	0.0017857	0.44643
1170	0.2	1.6	100	6.8376	0.92308	1.3144	-71.576	54.456	16.065	0.58962	0	0.41026
320	0.22222	0.47368	140	18.75	0.4	1.2967	1.6538	1.2754	2.6932	0.02574	0.00625	0.71875
1070	0.2	0.5	200	7.4766	0.36364	0.19014	0.38493	2.0245	1.0007	0.018927	0.0065421	0.74766
1120	0.25	1	900	74.107	0.41667	11.945	-206.89	17.319	4.0266	0.14653	0	0.66964
1030	0.11111	0.63158	620	44.66	0.43406	3.41	-34.87	10.226	3.2422	0.056761	0.012621	0.66019
990	0.2381	0.38889	870	67.677	0.29412	2.849	-1.6947	0.59484	1.0932	2.572e-05	0	0.75758
840	0.25	0.86667	1160	96.429	0.4	20.255	-2.7448	0.13551	0.70454	0.042466	0.0035714	0.84524
960	0.27273	0.55	900	69.792	0.4	4.5709	-9.4793	2.0738	1.5408	0.033049	0.0072917	0.73958
470	0.2	0.85714	930	44.681	0.65217	3.486	-74.753	21.444	1.0231	0.21809	0.0021277	0.29787
320	0.26087	0.57143	1140	84.375	0.45833	30.538	32.466	1.0631	1.6215	0.063277	0.0125	0.75
390	0.27273	0.8	1120	82.051	0.40909	10.468	68.014	6.4973	0.75446	0.075648	0.0025641	0.79487
310	0.33333	0.46154	940	19.355	0.39231	2.0267	5.9053	2.9137	0.56661	0.019623	0	0.74194
420	0.23529	0.5	850	19.048	0.42857	3.305	13.711	4.1486	1.3771	0.053002	0.021429	0.54762
350	0.27273	0.5	880	11.429	0.42857	2.7632	4.9575	1.7941	1.0163	0.042799	0.02	0.82857
370	0.21053	0.42857	1030	56.757	0.35294	8.6112	47.391	5.5034	1.4352	0.0056049	0	0.45946
320	0.16667	0.58824	1170	93.75	0.5	14.238	21.751	1.5276	0.36823	0.10362	0.015625	0.625
310	0.2	0.41667	930	16.129	0.375	2.4166	5.0906	2.1065	0.70922	0.0023526	0	0.90323
340	0.25	0.48276	970	35.294	0.41935	0.76571	1.3151	1.7175	0.18345	0.036795	0.0088235	0.85294
300	0.28571	0.51724	1170	93.333	0.37838	34.136	73.533	2.1541	0.88284	0.024788	0.0033333	0.7
370	0.3	0.5	980	43.243	0.375	6.847	33.543	4.8989	1.5529	0.028861	0.0081081	0.83784
470	0.33333	0.6	420	27.66	0.40588	0.54257	-2.0003	3.6867	0.46317	0.038776	0.012766	0.6383
1140	0.3	0.47368	360	27.193	0.41176	0.42595	-3.3863	7.9499	1.0223	0.0044424	0	0.88596
1190	0.34615	0.61111	1020	85.714	0.44444	6.2753	25.903	4.1278	1.1184	0.030855	0.0042017	0.69748
1190	0.31034	1.0678	300	25.21	0.38462	0.42493	3.8258	9.0033	1.3188	0.0095081	0.0016807	0.69748
1190	0.34286	0.53333	1000	84.034	0.45	3.2954	-3.6293	1.1013	0.66573	0.033047	0.002521	0.61345
1190	0.30769	0.47368	560	47.059	0.40909	1.2069	-4.98	4.1264	1.4043	0.0041022	0	0.43697
1190	0.40625	0.58333	930	78.151	0.47723	3.4204	7.3884	2.1601	1.0038	0.058129	0.010084	0.68067
1100	0.34483	0.6	1100	91.818	0.5	17.174	-33.684	1.9614	1.5756	0.080588	0.019091	0.51818
1190	0.34375	0.55556	510	42.857	0.42857	1.063	1000	1000	1.467	0.018274	0.0016807	0.32773
1190	0.33333	0.6	440	36.975	0.42857	1.0005	8.82	8.8158	1.7683	0.018967	0.0016807	0.52941
740	0.28571	0.5	690	32.432	0.38462	1.1497	6.8556	5.9627	0.86231	0.0043254	0	0.55405
870	0.31034	0.88889	490	19.54	0.41667	0.23266	0.030313	0.13029	0.34414	0.028257	0.0011494	0.64368
1090	0.33333	0.90909	160	5.5046	0.41667	0.085614	1.5236	17.796	0.59359	0.01569	0.00091743	0.40367
1020	0.42857	1.25	270	9.8039	0.57143	0.20391	38.629	189.44	0.72938	0.20725	0.015686	0.39216
1190	0.28571	0.57143	620	52.101	0.38462	1.1133	-7.2219	6.4872	1.0585	0.0063575	0.00084034	0.57143
1070	0.29412	0.64286	810	64.486	0.4375	1.6402	-31.081	18.949	0.79961	0.043614	0.0065421	0.49533
870	0.375	0.57143	460	16.092	0.46154	0.26427	7.0594	26.713	0.43458	0.050502	0.0091954	0.45977
1080	0.375	0.5	180	6.4815	0.46154	0.12332	0.32089	2.6021	0.73991	0.039191	0	0.46296
670	0.35294	0.5	860	50.746	0.42857	0.76832	-1.71	2.2256	0.30733	0.0099479	0	0.49254
860	0.2381	0.52941	560	26.744	0.4	0.40469	1.1594	2.8648	0.47091	0.0058351	0.0011628	0.63953
840	0.30769	0.84	400	5.9524	0.41176	0.23804	0.80762	3.3928	0.48828	0.028924	0.0011905	0.75
1080	0.31429	0.54545	1060	87.963	0.38095	10.035	-27.61	2.7515	1.338	0.023732	0.0046296	0.17593
720	0.36364	0.7	820	48.611	0.5	2.1159	-3.0256	1.4299	0.99263	0.093018	0.015278	0.41667
1050	0.33333	0.5	210	6.6667	0.42857	0.063647	0.14213	2.2331	0.31505	0.014387	0	0.67619
570	0.3913	0.53333	1100	84.211	0.45417	4.0773	2.4141	0.59209	0.37406	0.03187	0.0017544	0.64912
930	0.38462	0.7	540	30.108	0.5	0.35912	1.8155	5.0555	0.44721	0.086276	0.011828	0.35484
1080	0.30769	0.5	650	50	0.4	0.80365	-1.9995	2.488	0.69064	0.0045686	0	0.42593
880	0.34783	0.46667	1060	85.227	0.40741	7.0977	-10.521	1.4823	0.94636	0.0037536	0	0.44318
680	0.35	0.47826	760	36.765	0.40909	0.77145	2.8074	3.6392	0.45258	0.0033055	0	0.75
570	0.3	0.5	950	57.895	0.4	1.4097	-8.7675	6.2194	0.37492	0.006704	0	0.54386
550	0.33333	0.5	1020	69.091	0.4	2.0973	-3.0058	1.4332	0.37377	0.0030688	0	0.61818
490	0.27273	0.5	1070	75.51	0.41176	2.3986	-1.185	0.49404	0.29417	0.012282	0	0.55102
560	0.36	0.47059	1010	67.857	0.42105	1.5286	56.63	37.048	0.29043	0.0086447	0	0.35714
910	0.28571	0.5	470	20.879	0.41667	0.62399	65.505	104.98	0.99025	0.0095555	0	0.34066
830	0.375	0.93939	830	56.627	0.4375	1.6328	-7.3687	4.513	0.73673	0.032408	0.0012048	0.40964
460	0.4	0.5	810	17.391	0.45	0.24917	-12.647	50.759	0.12147	0.029531	0	0.26087
1080	0.4	0.54545	520	37.963	0.46667	0.84848	3.1494	3.7118	1.1313	0.046128	0.0046296	0.58095
750	0.25926	0.53846	900	61.333	0.40825	1.6105	-14.931	9.2713	0.54286	0.017339	0.004	0.44
870	0.35714	0.58333	590	31.034	0.42857	0.80737	3.1387	3.8875	0.84913	0.019912	0.0011494	0.35632
670	0.28947	0.52941	1120	89.552	0.42105	7.1059	10.287	1.4477	0.51213	0.013748	0.0014925	0.43284
610	0.34783	0.52941	1160	95.082	0.44444	16.125	13.692	0.84911	0.56086	0.0271	0.0016393	0.68852
720	0.32	0.5	900	59.722	0.42857	1.2543	2.8103	2.2405	0.42281	0.01484	0	0.54167
680	0.35714	0.47059	550	5.8824	0.42857	0.11402	0.64203	5.631	0.13724	0.014948	0	0.61765
870	0.28261	0.42308	1090	88.506	0.38013	9.5288	36.072	3.7856	0.97052	0	0	0.33333
880	0.33333	0.47059	940	71.591	0.42105	2.9583	8.7907	2.9715	0.82705	0.0084078	0	0.71591
490	0.35714	0.5	810	22.449	0.4375	0.30246	1.4335	4.7395	0.14745	0.01699	0	0.4898
640	0.28302	0.38889	840	45.313	0.31111	0.81428	4.2584	5.2297	0.35318	0	0	0.21875
910	0.3125	0.5	970	75.824	0.4	5.9783	-3.7283	0.62365	1.4323	0.0076428	0	0.34066
820	0.3125	0.46667	600	28.049	0.4	0.58524	-1.8443	3.1514	0.59516	0.0038257	0	0.80488
410	0.33333	0.5	850	17.073	0.41667	0.42714	5.2617	12.318	0.17798	0.011393	0	0.4878
310	0.4	0.52941	1080	64.516	0.46548	2.7716	-10.838	3.9102	0.31083	0.042352	0.0032258	0.64516
450	0.36364	0.5	800	13.333	0.41667	0.13599	4.161	30.598	0.068856	0.0080188	0	0.4
850	0.3	0.5	380	4.7059	0.4	0.022437	0.096541	4.3028	0.049725	0.010706	0	0.48235
650	0.30769	0.46154	1010	72.308	0.4	5.9112	-44.725	7.5661	1.1231	0.0037671	0	0.53846
700	0.33333	0.57143	1110	88.571	0.45455	7.361	1000	1000	0.60226	0.035945	0.0014286	0.35714
860	0.27273	0.54545	690	41.86	0.41667	1.1213	2.3693	2.113	0.84098	0.020483	0.0011628	0.53488
900	0.25926	0.55556	820	58.889	0.44444	2.1326	5.2089	2.4424	1.0005	0.026296	0.0022222	0.52222
900	0.26667	0.57143	970	75.556	0.42857	2.8063	3.5196	1.2542	0.67233	0.022211	0.0011111	0.56667
660	0.35294	0.91304	610	12.121	0.42857	0.18609	1.7081	9.1791	0.18298	0.049598	0.0060606	0.69697
700	0.28	0.5	1070	82.857	0.38889	6.0982	4.7498	0.77889	0.7479	0.0042946	0	0.58571
320	0.28571	0.45455	1130	81.25	0.375	5.4361	-3.9115	0.71954	0.33976	0.0021651	0	0.3125
450	0.3	0.71429	1160	93.333	0.5	16.219	4.5304	0.27932	0.56414	0.093896	0.0066667	0.4
670	0.36364	0.53333	590	10.448	0.47059	0.21603	-1	4.6289	0.22721	0.049672	0.0029851	0.40299
640	0.23333	0.5	960	64.063	0.35714	1.5883	6.6157	4.1653	0.40126	0.0034681	0	0.375
420	0.36842	0.5	930	38.095	0.42857	0.83747	-7.7232	9.2221	0.24578	0.011682	0	0.28571
390	0.33333	0.5	860	15.385	0.42857	0.57372	4.6107	8.0365	0.22949	0.012496	0	0.66667
610	0.30556	0.53846	920	55.738	0.44444	2.1571	6.0023	2.7826	0.66371	0.025512	0.0032787	0.32787
1190	0.33333	0.58333	700	58.824	0.46154	2.1795	-1.7216	0.78992	1.5794	0.039012	0.0067227	0.32773
1070	0.38462	0.57143	940	76.636	0.46667	3.1576	-5.8504	1.8528	0.88277	0.046052	0.0093458	0.5514
1190	0.35	0.55556	1070	89.916	0.42105	6.5256	3.2482	0.49777	0.80031	0.01823	0.00084034	0.52941
1190	0.35294	0.54545	860	72.269	0.42857	1.8286	0.65646	0.35899	0.73145	0.017087	0.0016807	0.16807
1160	0.33333	0.66667	840	72.414	0.44444	1.2946	-5.5063	4.2532	0.51473	0.03589	0.0077586	0.40517
1150	0.3125	0.55556	450	35.652	0.45455	0.51929	0.043359	0.083496	0.88516	0.035792	0.0078261	0.3913
1150	0.35294	0.52632	770	63.478	0.42481	1.5216	-4.49	2.9509	0.86088	0.016555	0.00086957	0.38261
1130	0.33333	0.55556	960	79.646	0.45455	3.3185	-7.7786	2.344	0.83837	0.030842	0.0017699	0.31858
1030	0.33333	0.54545	980	79.612	0.4375	4.5714	-34.584	7.5652	1.0368	0.022003	0.00097087	0.59223
790	0.36842	0.53333	860	58.228	0.42857	1.2169	0.52525	0.43162	0.48677	0.01402	0.0012658	0.72152
470	0.35294	0.5	1060	72.34	0.4375	3.9479	5.2913	1.3403	0.52639	0.019744	0	0.57447
870	0.33333	0.5	950	72.414	0.4	2.6771	-4.7389	1.7702	0.71199	0.0077608	0	0.57471
500	0.3	0.5	810	24	0.4	0.33983	1.0639	3.1308	0.16567	0.012987	0	0.72
880	0.26923	0.8	450	15.909	0.5	0.33346	1.1522	3.4553	0.5684	0.065724	0.0125	0.46591
1060	0.33333	0.57143	350	20.755	0.42857	0.2587	1.2376	4.7838	0.64675	0.028266	0.0037736	0.31132
870	0.3	0.5	930	70.115	0.36364	1.9952	-3.0653	1.5363	0.58556	0.0021518	0	0.31034
760	0.33333	0.63636	760	43.421	0.44444	1.2107	8.8536	7.313	0.71026	0.040968	0.011842	0.38158
850	0.38462	0.6	720	44.706	0.47214	1.0051	-2.5127	2.4998	0.67952	0.050238	0.0070588	0.54118
530	0.36842	0.6	840	33.962	0.45455	0.50275	0.40007	0.79576	0.21806	0.041117	0.0056604	0.41509
740	0.35714	0.55556	920	63.514	0.42857	1.9109	-50.45	26.401	0.58797	0.024956	0.0027027	0.54054
870	0.35714	0.55556	1060	85.057	0.46154	6.66	-15.956	2.3958	0.88799	0.044177	0.0068966	0.54023
690	0.36364	0.58333	1040	78.261	0.45455	4.8206	13.692	2.8402	0.74884	0.036868	0.0043478	0.49275
520	0.3125	0.44444	1110	84.615	0.36364	31.245	-31.585	1.0109	2.5564	0.00037755	0	0.25
710	0.28571	0.45455	920	61.972	0.35147	1.7222	2.4714	1.435	0.52991	0.00065043	0	0.21127
690	0.35	0.47368	1060	81.159	0.42105	6.8372	-17.646	2.5809	0.91162	0.0074703	0	0.21739
440	0.4	0.52941	820	15.909	0.44444	0.44755	2.683	5.9948	0.20996	0.028463	0.0045455	0.45455
630	0.33333	0.5	770	33.333	0.4	0.52595	-4.0719	7.7419	0.29758	0.015794	0	0.26984
420	0.31579	0.46667	920	35.714	0.40741	0.69317	8.2279	11.87	0.21328	0.0063933	0	0.47619
660	0.25	0.42857	830	45.455	0.35294	1.0107	0.060472	0.059833	0.45604	0.00011392	0	0.56061
540	0.33333	0.55556	1000	64.815	0.45455	1.5631	0.27863	0.17825	0.31579	0.027293	0.0018519	0.46296
530	0.31579	0.45455	960	56.604	0.375	1.5699	21.611	13.766	0.3966	0.0017915	0	0.60377
590	0.38095	0.6	970	62.712	0.5	1.1079	-3.1659	2.8576	0.26543	0.060738	0.015254	0.67797
490	0.33333	0.5	770	14.286	0.45455	0.17285	0.18383	1.0636	0.097794	0.033776	0	0.40816
440	0.33333	0.66667	1040	65.909	0.44444	2.5463	2.2258	0.87415	0.39554	0.047387	0.0068182	0.84091
400	0.25	0.57143	1170	95	0.4375	32.57	-4.7759	0.14664	0.84232	0.031016	0.005	0.425
540	0.36364	0.6	840	35.185	0.42308	0.81457	-2.1033	2.5821	0.35331	0.022851	0.0018519	0.42593
680	0.35714	0.5	890	55.882	0.41667	1.4491	-2.6617	1.8368	0.51048	0.011386	0	0.55882
560	0.33333	0.57143	810	32.143	0.44444	0.46473	-1.3015	2.8005	0.22656	0.043328	0.0071429	0.48214
530	0.28571	0.5	740	15.094	0.42857	0.28376	0.98263	3.4629	0.17881	0.015692	0	0.67925
520	0.38462	0.55556	1110	84.615	0.45455	8.4519	4.9539	0.58613	0.69152	0.030025	0.0019231	0.40385
900	0.33333	0.54545	640	38.889	0.45455	0.87348	-3.2954	3.7727	0.77643	0.038407	0.0044444	0.42222
820	0.35714	0.55556	910	65.854	0.44444	3.2526	-1.5944	0.49021	1.048	0.029143	0.002439	0.29268
640	0.38462	0.5	590	6.25	0.46154	0.19577	-6.6551	33.995	0.2059	0.034428	0	0.3125
800	0.33333	0.5	1120	91.25	0.4	9.7467	-7.7689	0.79709	0.70246	0.006027	0	0.2875
450	0.375	0.5	1060	71.111	0.42857	2.0195	-88.608	43.876	0.26927	0.015028	0	0.95556
1140	0.33333	0.57143	1160	97.368	0.45455	37.52	-12.748	0.33977	1.305	0.035369	0.0061404	0.57018
920	0.35714	0.5	850	63.043	0.42105	3.7461	-6.0743	1.6215	1.5609	0.012133	0	0.40217
720	0.36364	0.57895	1050	80.556	0.45455	6.2737	4.4001	0.70136	0.90485	0.037346	0.0055556	0.47222
720	0.36364	0.61538	920	62.5	0.46667	2.4422	-10.368	4.2454	0.75144	0.052597	0.0083333	0.54167
610	0.28571	0.53846	840	42.623	0.47619	0.71991	15.756	21.887	0.31225	0.050396	0.014754	0.57377
890	0.33333	0.46154	380	8.9888	0.375	0.18942	6.6432	35.072	0.41979	0.00095794	0	0.37079
870	0.3913	0.64706	1000	78.161	0.47368	10.373	-47.75	4.6031	2.0956	0.061718	0.0022989	0.48276
1080	0.3	0.55556	370	24.074	0.41176	0.3499	-13.985	39.968	0.80671	0.018713	0.00092593	0.52778
300	0.35714	0.47059	1150	86.667	0.42857	5.2379	-4.0562	0.7744	0.22973	0.014472	0	0.9
540	0.3	0.5625	760	20.37	0.4375	0.38911	0.94599	2.4311	0.22828	0.025554	0.0018519	0.57407
470	0.36364	0.55556	1140	89.362	0.42857	5.5424	6.2198	1.1222	0.29428	0.020754	0.0042553	0.51064
310	0.38889	0.5	1110	74.194	0.42857	2.2515	-1.5331	0.68092	0.18421	0.014964	0	0.74194
610	0.36364	0.53846	1100	85.246	0.46154	8.9417	18.549	2.0744	0.82034	0.031758	0.004918	0.60656
520	0.33333	0.53846	730	11.538	0.4375	0.29402	1.0941	3.7211	0.19193	0.030243	0.0057692	0.38462
670	0.36364	0.6	890	55.224	0.46154	0.90484	-2.2405	2.4761	0.31875	0.047626	0.010448	0.49254
1080	0.44444	0.625	980	80.556	0.52	5.4669	-26.847	4.9107	1.2399	0.097603	0.022222	0.83333
830	0.36111	1.0286	810	54.217	0.533	2.6557	30.744	11.577	1.2947	0.14085	0.0072289	0.38554
840	0.33333	0.5	440	10.714	0.43243	0.15116	0.8092	5.3533	0.26717	0.016246	0	0.41667
730	0.30303	0.52941	1150	94.521	0.44118	9.8412	-2.2552	0.22916	0.43163	0.024153	0.0013699	0.56164
590	0.40476	0.82609	870	45.763	0.61905	1.5303	4.9907	3.2611	0.58723	0.14972	0	0.40678
540	0.33898	0.51852	1000	64.815	0.44828	1.3324	0.28997	0.21763	0.26917	0.026898	0.0018519	0.81481
470	0.26531	0.5	760	8.5106	0.43168	0.11916	0.90702	7.6118	0.069907	0.016214	0	0.6383
810	0.2381	0.65	900	64.198	0.42206	3.7863	-4.026	1.0633	1.2763	0.0466	0.0049383	0.66667
580	0.42857	0.7619	1010	68.966	0.57895	4.712	37.769	8.0156	0.89527	0.13993	0.0034483	0.58621
490	0.2987	0.57576	1050	71.429	0.44118	2.3328	0.80908	0.34683	0.33646	0.027561	0.0020408	0.34694
570	0.33898	0.52632	970	61.404	0.45455	1.5768	-3.7679	2.3896	0.37777	0.031997	0.0017544	0.57895
560	0.38462	0.66667	920	51.786	0.46667	2.0981	1000	1000	0.64557	0.067956	0.0035714	0.58929
570	0.27941	0.77778	910	50.877	0.48032	2.4874	-14.302	5.7499	0.8015	0.098642	0.014035	0.49123
900	0.43333	1.25	600	34.444	0.57143	1.2255	13.519	11.032	1.2463	0.23012	0.0077778	0.36667
990	0.28205	0.55556	940	74.747	0.41176	3.4264	6.8065	1.9865	0.95791	0.01084	0.0010101	0.46465
660	0.25581	0.5625	750	33.333	0.45455	0.43238	-2.9391	6.7975	0.26293	0.033595	0.0030303	0.45455
440	0.4375	1.2222	1020	61.364	0.5	6.5432	56.094	8.5729	1.1661	0.23794	0.0022727	0.84091
790	0.36364	0.83333	1170	97.468	0.5	64.462	45.559	0.70676	1.6671	0.093135	0.010127	0.79747
900	0.27941	0.625	440	16.667	0.46667	0.27394	-3.0029	10.962	0.48417	0.046802	0.014444	0.57778
420	0.42857	0.58824	950	42.857	0.52941	0.92477	-12.616	13.643	0.24595	0.10808	0.0095238	0.59524
470	0.28846	0.57895	1030	65.957	0.44727	3.094	1000	1000	0.51567	0.032137	0.006383	0.53191
770	0.21951	0.42857	710	37.662	0.29521	0.49579	0.43026	0.86783	0.34706	4.8823e-05	0	0.42857
600	0.27273	0.6	710	96.667	0.44444	24.018	-38.039	1.5838	1.0293	0.037532	0.0066667	0.45
440	0.375	0.54545	960	47.727	0.47368	1.2756	-19.044	14.93	0.32225	0.051245	0.0068182	0.61364
370	0.30435	0.54545	930	29.73	0.42857	0.76814	-19.484	25.365	0.22543	0.026342	0.0027027	0.78378
830	0.40816	0.58333	970	73.494	0.5	4.537	-14.937	3.2922	1.087	0.07257	0.025301	0.6747
670	0.41176	0.63636	950	64.179	0.53137	1.5013	21.624	14.404	0.39928	0.10834	0.013433	0.47761
750	0.3913	0.8	1140	93.333	0.5	15.64	173.04	11.063	0.83047	0.091968	0.014667	0.53333
680	0.38462	0.68421	720	30.882	0.46667	0.53364	0.32498	0.60899	0.36077	0.055035	0.0073529	0.63235
620	0.38462	0.76471	740	27.419	0.48148	0.38232	7.3878	19.323	0.24091	0.076499	0.012903	0.59677
760	0.33333	0.47826	790	47.368	0.39474	0.7775	19.266	24.779	0.40869	0.0037765	0	0.35526
450	0.41026	0.84615	910	37.778	0.50806	0.87246	-2.4919	2.8562	0.28112	0.10199	0.011111	0.84444
690	0.35417	0.81818	870	53.623	0.47494	1.3768	-14.435	10.484	0.5283	0.063202	0.010145	0.63768
640	0.36667	0.6	760	32.813	0.5	0.55001	1.7722	3.2221	0.32267	0.088009	0.017188	0.59375
490	0.40476	0.53846	940	48.98	0.48	1.1697	2.6887	2.2986	0.32701	0.05748	0.010204	0.20408
480	0.27273	0.66667	910	41.667	0.375	0.68775	3.804	5.531	0.22161	0.020797	0.00625	0.5
1050	0.37037	0.57143	450	29.524	0.45455	0.62639	15.126	24.148	1.0677	0.040166	0.0047619	0.33333
980	0.33333	1.6667	600	39.796	0.6	0.48832	0.34428	0.70502	0.4966	0.27485	0.010204	0.41837
1190	0.3	0.46154	340	28.571	0.38462	0.32281	0.94075	2.9143	0.84126	0.0042108	0	0.46218
1190	0.17742	0.38462	1050	88.235	0.32	6.859	2.4714	0.36032	0.98927	0	0	0.33613
1190	0.28	0.38462	90	7.563	0.33333	0.099797	1.0152	10.172	1.3847	0	0	0.34454
1190	0.28571	0.57143	950	79.832	0.38462	5.936	-13.592	2.2897	1.5787	0.0068183	0.00084034	0.63025
1190	0.22222	0.58333	840	70.588	0.42857	1.7516	15.212	8.6844	0.75974	0.019712	0.0033613	0.65546
1190	0.2963	0.52632	1120	94.118	0.44	16.869	-19.728	1.1695	1.2158	0.024338	0.00084034	0.43697
1190	0.27083	0.47059	890	74.79	0.36	2.056	-6.4475	3.1359	0.72428	0.0012389	0	0.53782
1010	0.27778	0.71429	950	76.238	0.43333	5.4763	-8.6341	1.5766	1.4565	0.033519	0.0049505	0.70297
1080	0.24242	0.66667	1060	87.963	0.3913	7.2262	8856.7	1225.6	0.9635	0.012683	0.0018519	0.87963
960	0.22222	0.66667	690	47.917	0.42857	1.2196	1.3637	1.1181	0.91473	0.034122	0.0083333	0.53125
920	0.29167	0.88889	760	53.261	0.5	1.3089	-4.3607	3.3316	0.76788	0.095464	0.01087	0.38043
1050	0.23529	0.63636	970	79.048	0.4	6.1614	-5.9039	0.9582	1.4762	0.014175	0.0038095	0.66667
620	0.27119	0.47222	1120	88.71	0.4	6.7831	-4.6183	0.68086	0.48887	0.0055928	0	0.5
1100	0.39394	1.3077	540	40.909	0.65217	1.2657	2.8657	2.2642	1.5761	0.23949	0.0018182	0.40909
580	0.26531	0.76923	970	62.069	0.5	2.3336	4.6576	1.9959	0.55909	0.097009	0.015517	0.75862
580	0.28571	0.5	1050	75.862	0.41667	3.6665	19.892	5.4254	0.52882	0.013618	0	0.67241
590	0.14286	0.5	910	52.542	0.41667	0.93992	1.5159	1.6128	0.30286	0.012885	0	0.77966
1090	0.28571	0.66667	570	43.119	0.47368	0.89138	7.0976	7.9624	1.0028	0.061001	0.014679	0.63303
990	0.32558	0.7	930	73.737	0.44444	2.2886	-12.17	5.3177	0.67166	0.042638	0.0080808	0.59596
310	0.24444	0.40909	250	80.645	0.34615	2.1154	5.6566	2.674	0.61699	0	0	0.6129
1170	0.25	0.46429	230	17.949	0.375	0.25474	1.0056	3.9476	1.1232	0.0015938	0	0.62393
990	0.24528	0.55	950	75.758	0.3709	4.669	8.4806	1.8163	1.2418	0.0043005	0.0020202	0.61616
1160	0.26316	0.875	870	72.414	0.41667	4.3603	12.596	2.8889	1.6731	0.072731	0.0068966	0.61207
1040	0.35294	0.68182	850	67.308	0.45946	4.4425	4.2239	0.95079	1.8511	0.060429	0.0086538	0.375
980	0.12903	0.475	770	57.143	0.37838	1.463	-21.01	14.36	0.82778	0.0027875	0	0.43878
640	0.26087	0.55556	890	53.125	0.38462	1.0158	0.43998	0.43315	0.35783	0.0030079	0.0015625	0.59375
600	0.31579	0.45946	1130	90	0.40541	8.0501	13.642	1.6947	0.50313	0.0039622	0	0.55
880	0.26667	0.9	400	10.227	0.40741	0.21265	2.026	9.5277	0.4362	0.011495	0.0011364	0.48864
1100	0.33333	0.82353	500	37.273	0.48148	0.85088	3.4447	4.0484	1.2155	0.1003	0.0081818	0.73636
980	0.33333	0.625	1100	90.816	0.41379	14.978	-89.493	5.975	1.3741	0.012315	0.0020408	0.76531
1050	0.34615	1	690	52.381	0.57895	1.9118	2.5319	1.3244	1.4338	0.17012	0.0038095	0.40952
900	0.2449	0.52632	680	43.333	0.375	1.075	1.7479	1.6259	0.83435	0.0053583	0.0022222	0.74444
590	0.33333	0.5	270	38.983	0.4	0.83771	0.96297	1.1495	1.1921	0.0065937	0	0.66102
900	0.25	0.46154	560	30	0.33333	0.38362	3.4551	9.0065	0.44639	0.00040807	0	0.44444
470	0.2963	0.47059	1120	85.106	0.38095	7.0085	6.6188	0.9444	0.50511	0.0012439	0	0.74468
550	0.21818	0.47826	1110	85.455	0.4	3.8544	3.5734	0.92709	0.31536	0.0063242	0	0.52727
520	0.33333	0.5	1020	67.308	0.4	3.1537	3.1328	0.99338	0.56205	0.0058275	0	0.65385
800	0.30357	0.41304	1130	92.5	0.37778	15.381	18.94	1.2314	0.96129	0	0	0.6625
1060	0.25	0.5	330	18.868	0.35714	0.23267	11.392	48.96	0.63258	0.0024588	0	0.66038
680	0.30769	0.70588	980	69.118	0.41176	3.2817	6.6066	2.0132	0.7443	0.026926	0.0014706	0.52941
410	0.34286	0.875	1160	92.683	0.61538	16.738	7.3951	0.44182	0.58219	0.19501	0	0.31707
590	0.33333	0.6875	910	52.542	0.46154	1.9154	-2.8171	1.4707	0.61719	0.066277	0.0016949	0.47458
750	0.3	0.95455	850	54.667	0.55278	6.7342	-20.049	2.9771	2.8059	0.1461	0.0013333	0.34667
670	0.29787	0.55172	760	35.821	0.4	0.71215	-2.2499	3.1593	0.41779	0.014845	0.0044776	0.28358
1070	0.25	0.5	780	61.682	0.40779	1.1205	0.93779	0.83695	0.61118	0.0072943	0	0.73832
550	0.38462	0.68421	1010	67.273	0.49468	4.3901	-24.476	5.5753	0.83412	0.080568	0.0090909	0.61818
440	0.2549	0.72727	870	27.273	0.53125	1.2714	-7.2866	5.7312	0.48786	0.099785	0.0045455	0.52273
750	0.26923	0.48649	1050	81.333	0.41764	1.9829	3.7891	1.9109	0.28599	0.012991	0	0.61333
790	0.375	0.78261	950	69.62	0.52316	5.212	20.01	3.8392	1.3862	0.1287	0.01519	0.4557
900	0.41176	0.90476	1120	92.222	0.5	23.694	55.745	2.3527	1.7076	0.10186	0.015556	0.73333
750	0.4	0.66667	960	69.333	0.47059	2.8064	-4.3483	1.5494	0.70898	0.0551	0.008	0.77333
1090	0.30769	0.58824	690	54.128	0.44914	0.87118	1.1328	1.3003	0.65339	0.029551	0.0045872	0.66055
1040	0.36364	0.66667	650	48.077	0.45833	1.087	0.99131	0.91194	0.93417	0.049475	0.0067308	0.65385
1080	0.375	0.54545	940	76.852	0.46154	2.5879	2.9059	1.1229	0.7235	0.034977	0.0037037	0.5
830	0.30952	0.6	1060	84.337	0.42857	6.2475	6.3293	1.0131	0.83301	0.016879	0.0012048	0.55422
650	0.25862	0.45455	1150	93.846	0.4	24.489	1315.6	53.722	1.0741	0.0017158	0	0.75385
580	0.28916	0.5	650	6.8966	0.4	0.1072	0.1248	1.1642	0.092121	0.0065095	0	0.51724
1060	0.4	1.1	290	15.094	0.59091	0.28337	0.5047	1.781	0.92096	0.20019	0.0056604	0.69811
940	0.25	0.64286	1010	80.851	0.46154	3.1734	-31.313	9.8673	0.60295	0.046244	0.01383	0.46809
580	0.3125	0.44444	960	60.345	0.375	1.423	1.2051	0.8469	0.35949	0.00046812	0	0.55172
660	0.25806	0.75	1150	93.939	0.42857	8.5617	2162.5	252.58	0.37551	0.026401	0.0060606	0.77273
490	0.33333	0.57895	1080	77.551	0.44097	4.0352	2.8151	0.69766	0.45254	0.028601	0.0061224	0.91837
650	0.27419	0.51852	740	30.769	0.42105	0.43422	0.50003	1.1516	0.27362	0.018478	0.0015385	0.69231
630	0.33333	0.5	600	6.3492	0.42582	0.063491	0.1045	1.6459	0.064567	0.012109	0	0.50794
1050	0.39474	0.8	560	40	0.5219	0.59265	1.3135	2.2163	0.68963	0.10965	0.011429	0.48571
1040	0.33333	1.0455	720	54.808	0.63043	1.4937	35.794	23.964	1.0098	0.21551	0.0038462	0.48077
1000	0.29091	0.86792	360	17	0.48936	0.32098	2.3031	7.1752	0.77035	0.082131	0.013	0.61
940	0.375	0.8125	740	52.128	0.46667	4.2654	-8.3452	1.9565	2.6878	0.069051	0.0074468	0.44681
800	0.3871	0.6	740	43.75	0.5	0.66563	0.27146	0.40782	0.41944	0.068329	0.02125	0.6375
720	0.375	0.63636	1110	88.889	0.54545	8.9344	-5.1014	0.57098	0.73099	0.11894	0.011111	0.68056
920	0.29167	0.57143	590	34.783	0.45833	0.68149	3.4432	5.0525	0.71674	0.038376	0.0076087	0.61957
650	0.30303	0.6	750	32.308	0.42857	0.5754	10.463	18.184	0.3499	0.020022	0.0030769	0.67692
660	0.36364	0.64706	730	30.303	0.48649	0.2989	0.32725	1.0948	0.19512	0.065318	0.019697	0.83333
680	0.3	0.52174	700	27.941	0.4375	0.46708	0.21271	0.45541	0.33847	0.023512	0.0014706	0.38235
930	0.35484	0.52381	500	25.806	0.44444	0.48639	-2.5266	5.1945	0.69485	0.025542	0.0021505	0.45161
820	0.32143	0.64286	780	50	0.44444	1.0535	4.108	3.8995	0.57462	0.03444	0.004878	0.67073
820	0.375	1.1538	820	54.878	0.59091	1.4982	-30.759	20.53	0.70288	0.18003	0.0085366	0.69512
550	0.41667	0.86667	1140	90.909	0.52786	11.818	20.907	1.7691	0.6275	0.12282	0.016364	0.69091
470	0.33333	0.625	810	19.149	0.44444	0.38833	-5.1413	13.24	0.18931	0.031512	0.0042553	0.55319
620	0.34146	0.54545	650	12.903	0.44444	0.1033	-1.3917	13.472	0.088776	0.026295	0.0064516	0.72581
540	0.23636	0.55	930	51.852	0.44444	1.2266	5.762	4.6974	0.35999	0.035722	0.0092593	0.5
300	0.36364	0.57143	1070	60	0.47059	1.2133	-1.9813	1.633	0.1488	0.048034	0.01	0.63333
550	0.44444	0.62963	1080	80	0.52174	3.9019	8.5239	2.1846	0.43759	0.093799	0.016364	0.47273
1170	0.3125	0.875	930	77.778	0.41886	9.4792	105.94	11.176	2.782	0.071875	0	0.5812
1150	0.20833	0.46154	450	35.652	0.33333	0.54868	1.2599	2.2962	0.93525	0.00041743	0	0.64348
910	0.21429	0.94118	1170	97.802	0.70833	53.34	23.56	0.44169	1.3795	0.21527	0.0021978	0.37363
950	0.22642	0.42105	500	27.368	0.33333	0.50835	0.75576	1.4867	0.72621	0	0	0.64211
1100	0.20833	0.68182	170	7.2727	0.35484	0.14238	0.93875	6.5934	0.91655	0.0066942	0.00090909	0.64545
480	0.25	0.5	720	66.667	0.35714	2.3054	4.7327	2.0529	0.552	0.0025338	0	0.72917
1040	0.22414	0.60714	820	64.423	0.43243	2.3542	4.2993	1.8263	1.1044	0.028991	0.0057692	0.66346
300	0.34211	0.5	1130	80	0.43478	3.6966	-5.1619	1.3964	0.23104	0.017652	0	0.36667
1090	0.22581	0.43478	600	45.872	0.33333	0.73191	1.1083	1.5143	0.74432	0.00016045	0	0.70642
920	0.28302	0.54839	1010	80.435	0.35135	7.2868	8.5358	1.1714	1.3845	0.001965	0.001087	0.77174
430	0.25926	0.81818	1140	88.372	0.48529	6.6028	2.2204	0.33629	0.35059	0.10014	0.0069767	0.51163
370	0.34783	0.54545	1150	89.189	0.42222	8.5179	-15.57	1.828	0.37359	0.014686	0.0027027	0.59459
910	0.24242	0.54545	920	70.33	0.40741	5.9606	-11.277	1.8919	1.834	0.019388	0.0043956	0.34066
1110	0.31667	0.48571	380	27.027	0.40192	0.48808	0.16738	0.34294	1.0817	0.0045883	0	0.72973
720	0.24528	0.41176	950	66.667	0.33333	1.7976	-5.8017	3.2275	0.47808	0	0	0.66667
320	0.36364	0.65	1060	59.375	0.46154	1.5248	4.6242	3.0327	0.2033	0.049884	0.009375	0.5
1010	0.2623	0.44444	430	24.752	0.35635	0.23922	0.42022	1.7566	0.43857	0.00050678	0	0.55446
1150	0.25	0.46667	510	40.87	0.36842	0.80502	0.90294	1.1216	1.1109	0.00092605	0	0.72174
860	0.33333	1.2	600	31.395	0.77778	0.43281	1.3259	3.0635	0.44014	0.32863	0.0023256	0.52326
320	0.33333	1.25	1140	84.375	0.5	7.9031	-5.0015	0.63286	0.41963	0.25951	0.003125	0.53125
420	0.30769	0.80952	1100	78.571	0.41667	4.0383	6.2064	1.5369	0.37048	0.078192	0.0095238	0.66667
390	0.28125	0.6	1120	82.051	0.4	3.564	1.6289	0.45704	0.25686	0.027285	0.0076923	0.53846
650	0.32	1	1060	80	0.4	4.9761	6.1247	1.2308	0.66348	0.062317	0	0.69231
420	0.33333	0.51111	1170	95.238	0.42105	11.686	-6.3192	0.54073	0.30223	0.012254	0.002381	0.42857
600	0.33333	0.55	770	30	0.44444	0.43497	0.35647	0.81952	0.2461	0.031754	0.0083333	0.76667
940	0.15493	0.5	650	42.553	0.37931	0.863	0.68722	0.79631	0.74164	0.0031947	0	0.53191
980	0.30189	0.90476	810	61.224	0.425	2.5151	1.2286	0.48848	1.2261	0.026906	0.0020408	0.79592
720	0.24638	0.47059	630	22.222	0.36957	0.67586	-2.9457	4.3585	0.62136	0.00099641	0	0.27778
350	0.28409	0.45455	1020	51.429	0.38586	1.3418	2.1525	1.6042	0.23914	0.0018878	0	0.77143
940	0.375	0.69565	1090	89.362	0.45714	8.1716	4.8277	0.59079	0.83229	0.05016	0.0053191	0.62766
1100	0.27586	0.48	580	44.545	0.39286	1.0531	5.9092	5.6115	1.1454	0.0030671	0	0.71818
690	0.38462	1.3636	560	8.6957	1	0.13175	1.4329	10.876	0.15331	0.56708	0	0.18841
480	0.21519	0.62963	1120	85.417	0.41379	10.441	12.897	1.2352	0.75249	0.036806	0.0041667	0.39583
640	0.36667	0.64286	910	56.25	0.45455	1.7056	92.379	54.163	0.54958	0.041555	0.003125	0.53125
1070	0.31818	1	420	28.037	0.64706	0.45783	-2.7143	5.9287	0.87099	0.21682	0.0046729	0.62617
950	0.33333	0.6	930	72.632	0.4	3.3161	20.928	6.3109	0.97321	0.0078806	0.0021053	0.74737
1080	0.30303	0.63158	910	74.074	0.41667	3.418	5.0626	1.4812	1.1013	0.036219	0.0055556	0.75
960	0.32308	1	820	61.458	0.75676	1.886	-8.1365	4.3142	0.88478	0.314	0	0.39583
950	0.27174	0.52778	620	40	0.43386	0.96473	-18.549	19.228	0.91728	0.024511	0.0021053	0.52632
690	0.43636	1.8571	960	66.667	1.3741	2.2543	12.984	5.7594	0.56951	0.67616	0.0057971	0.3913
670	0.37838	0.48571	750	34.328	0.42154	0.87688	0.26721	0.30472	0.53324	0.0086242	0	0.61194
650	0.26866	0.56667	1160	95.385	0.37868	7.0957	2.414	0.34021	0.24681	0.005129	0.0015385	0.44615
870	0.26316	0.56522	1110	90.805	0.45833	8.0291	9.2905	1.1571	0.65693	0.040664	0.008046	0.81609
390	0.33333	0.52632	1040	61.538	0.42262	1.7007	1.6777	0.98647	0.26419	0.01557	0.0025641	0.94872
500	0.36111	0.52632	950	52	0.46341	1.2645	2.1936	1.7348	0.33629	0.044096	0.006	0.66
1090	0.25	0.5	700	55.046	0.39077	1.5559	1.6054	1.0318	1.1274	0.0048026	0	0.69725
490	0.32353	1.4667	1160	93.878	0.44281	18.059	15.285	0.84644	0.62812	0.21134	0	0.67347
1090	0.2069	0.64706	800	64.22	0.40825	1.533	4.1782	2.7255	0.77622	0.027487	0.006422	0.85321
460	0.26923	0.47222	800	15.217	0.375	0.28836	0.61342	2.1273	0.14601	0.0049133	0	0.65217
710	0.28125	0.4359	700	30.986	0.37209	0.31141	0.24384	0.78301	0.22566	0.00041774	0	0.70423
520	0.33333	1.3636	870	38.462	0.88889	0.92931	1.6231	1.7466	0.35659	0.41087	0	0.48077
700	0.35714	0.5625	1040	78.571	0.45	4.3925	0	0	0.68233	0.036391	0.0071429	0.37143
330	0.25806	0.48148	1070	63.636	0.36515	0.8416	1.0514	1.2493	0.10322	0.0046529	0	0.84848
380	0.30769	0.52174	1080	71.053	0.45455	2.002	1.2125	0.60566	0.22452	0.034935	0.0026316	0.81579
700	0.37838	0.5098	1130	91.429	0.43333	8.7514	-6.4709	0.73941	0.54696	0.014758	0.0014286	0.54286
1060	0.27027	0.83333	960	78.302	0.5	4.6824	2.8568	0.61012	1.1829	0.10638	0.016038	0.73585
330	0.41176	0.51515	1000	42.424	0.46187	0.63127	0.22964	0.36377	0.12753	0.041294	0.0060606	0.75758
920	0.33333	0.55556	390	13.043	0.42857	0.34295	0.92584	2.6997	0.73102	0.021301	0.0021739	0.71739
670	0.25	0.5	810	43.284	0.39434	0.71988	-2.7205	3.7791	0.35094	0.0054681	0	0.59701
730	0.29126	0.48571	1080	84.932	0.4193	4.1499	2.1202	0.51092	0.46541	0.011067	0	0.79452
420	0.28	0.48387	1070	71.429	0.41176	2.5705	4.4859	1.7451	0.31525	0.0087907	0	0.66667
1010	0.23944	0.85	720	53.465	0.46771	1.1491	1.8432	1.604	0.77688	0.078771	0.0089109	0.55446
730	0.25532	0.575	1020	76.712	0.4	4.7401	1.7542	0.37007	0.84477	0.013257	0.0027397	0.60274
670	0.23529	0.4375	640	17.91	0.35355	0.25344	0.47292	1.866	0.22528	0.00018937	0	0.49254
910	0.36364	0.81818	820	59.341	0.46154	1.6016	2.5426	1.5876	0.75135	0.067984	0.0087912	0.7033
1100	0.27397	0.94444	1050	87.273	0.41026	7.3739	47.3	6.4146	1.0635	0.06312	0.0018182	0.52727
550	0.26	0.5	1140	90.909	0.38743	8.2003	4.3022	0.52464	0.43541	0.0052452	0	0.6
1100	0.18033	0.61111	550	41.818	0.40909	1.0127	1.9567	1.9322	1.219	0.020859	0.0045455	0.40909
920	0.33333	0.5	1080	88.043	0.42105	6.7702	6.6189	0.97765	0.75928	0.0090497	0	0.80435
460	0.36842	1	920	41.304	0.5	0.86532	1.2119	1.4005	0.26625	0.1188	0.021739	0.8913
420	0.38889	0.5	810	9.5238	0.4375	0.022255	0.039587	1.7788	0.010849	0.023525	0	0.71429
1110	0.3125	0.52381	890	72.973	0.44444	3.0401	24.115	7.9324	1.0709	0.026037	0.0027027	0.67568
1070	0.32143	0.53333	920	74.766	0.43614	3.1299	3.3975	1.0855	0.96305	0.021243	0.00093458	0.56075
950	0.28	0.70588	680	46.316	0.4	1.1236	2.7151	2.4165	0.87205	0.0211	0.0031579	0.52632
990	0.26667	0.77143	1050	85.859	0.4	4.7691	4.3429	0.91064	0.68785	0.012239	0.0010101	0.59596
800	0.32911	0.6	570	22.5	0.42857	0.4081	3.2065	7.857	0.45911	0.013349	0.0025	0.5875
720	0.2963	0.48571	590	16.667	0.39286	0.21486	3.0128	14.022	0.22598	0.0041197	0	0.34722
540	0.38462	0.63636	980	61.111	0.45	2.5132	4.1306	1.6436	0.57001	0.03396	0.0037037	0.62963
340	0.31915	0.48571	970	35.294	0.43182	0.9068	-40.993	45.206	0.21725	0.014531	0	0.64706
640	0.35714	1.8	1080	82.813	0.47826	15.469	-107.14	6.926	1.7348	0.29558	0.010937	0.8125
1120	0.28571	0.8	370	26.786	0.42857	0.40843	2.7069	6.6275	0.94166	0.037981	0.00625	0.61607
1180	0.28571	0.91667	430	35.593	0.43333	0.73889	81.718	110.6	1.3546	0.064294	0.0067797	0.29661
1040	0.25806	0.66667	510	34.615	0.35714	0.5454	241.9	443.52	0.75265	0.010416	0.00096154	0.36538
1140	0.29787	0.47059	430	33.333	0.4	0.49544	1.4835	2.9943	0.90831	0.0038364	0	0.67544
970	0.25373	0.45714	390	17.526	0.35913	0.25476	0.35124	1.3787	0.54303	0.0012566	0	0.84536
340	0.34615	0.6875	1050	58.824	0.5625	1.5733	1.8823	1.1964	0.22692	0.13013	0.014706	0.47059
370	0.27083	0.4	470	54.054	0.35294	2.1231	3.7937	1.7869	0.83079	0	0	0.94595
750	0.33333	0.875	1060	82.667	0.45455	4.5046	2.4686	0.54802	0.60061	0.073668	0.0026667	0.58667
930	0.27273	0.46667	1130	93.548	0.38095	19.507	-49.306	2.5276	1.2192	0.0019301	0	0.53763
880	0.24	0.32308	700	44.318	0.26852	0.81424	12.632	15.514	0.59003	0	0	0.47727
850	0.32353	0.75	970	74.118	0.46429	3.1736	30.513	9.6143	0.76035	0.055187	0.0094118	0.30588
840	0.2381	0.6	1090	88.095	0.375	5.1373	5.029	0.9789	0.52325	0.0094999	0.002381	0.46914
700	0.28571	0.6	990	71.429	0.39286	1.9975	-5.4121	2.7094	0.42804	0.02439	0.0071429	0.65714
1130	0.31034	0.85714	620	49.558	0.45	1.867	97.504	52.225	1.7752	0.042088	0.0035398	0.29204
550	0.33333	0.6	830	34.545	0.41043	0.90479	1.0053	1.1111	0.40826	0.012191	0.0036364	0.4
1070	0.34615	0.66667	710	55.14	0.45833	1.4449	-5.825	4.0314	1.0114	0.053497	0.0065421	0.45794
970	0.25926	0.41379	890	69.072	0.35714	3.4263	3.1805	0.92826	1.207	0	0	0.47423
720	0.29412	0.47826	640	23.611	0.37143	0.53484	1.0039	1.877	0.47541	0.0023424	0	0.81944
870	0.18182	0.61111	650	37.931	0.36182	0.64227	0.54016	0.84101	0.55195	0.0097743	0.0011494	0.62069
640	0.25676	0.4	860	48.438	0.33333	0.95356	3.7724	3.9562	0.38142	0	0	0.39063
880	0.28	1.1	490	20.455	0.57143	0.61067	-28.878	47.289	0.90329	0.18246	0.0068182	0.28409
810	0.25641	0.42857	760	81.481	0.37321	5.6807	3.8843	0.68377	1.2119	9.2825e-05	0	0.76543
1170	0.27451	0.96	160	11.966	0.38235	0.1811	0.37251	2.0569	1.2556	0.03903	0.0051282	0.76068
890	0.26582	0.5	760	51.685	0.38636	1.3222	0.92885	0.70248	0.77571	0.0054486	0	0.70787
1140	0.34783	1.0615	300	21.93	0.39344	0.38793	4.1608	10.726	1.2039	0.014712	0.00087719	0.34211
360	0.25	0.42308	930	27.778	0.375	0.42995	2.6285	6.1135	0.12618	0	0	0.69444
1150	0.23529	0.47222	1010	84.348	0.36364	5.3587	-2.9349	0.5477	1.0181	0.0015218	0	0.6
650	0.25806	0.4	680	93.846	0.33333	12.074	4.2984	0.35601	0.90104	0	0	0.69231
1190	0.32836	0.8	890	74.79	0.42553	2.3553	-3.597	1.5272	0.82971	0.051072	0.005042	0.41176
1190	0.225	0.5	780	65.546	0.35	2.3245	5.1202	2.2027	1.2679	0.0021057	0	0.72269
1170	0.375	0.62857	1030	86.325	0.51317	6.4416	29.369	4.5593	1.0736	0.088167	0.013675	0.34188
1150	0.33333	0.72	570	46.087	0.4305	0.98955	1.8678	1.8876	1.1132	0.032841	0.0086957	0.69565
1150	0.31429	1.0645	750	61.739	0.40351	2.0033	16.926	8.4491	1.2182	0.072205	0.0017391	0.6
1050	0.33333	0.5	1030	84.762	0.41667	7.0275	29.667	4.2215	1.1713	0.0072241	0	0.60952
1130	0.28571	0.54545	710	57.522	0.45833	2.2716	-2.6769	1.1784	1.5901	0.037358	0.0088496	0.69027
1110	0.25	0.53488	1010	83.784	0.36735	5.0054	2.7409	0.54759	0.95103	0.0037694	0.0009009	0.74775
1100	0.20455	0.46667	810	65.455	0.36364	1.6365	2.0084	1.2272	0.79779	0.0019266	0	0.67273
1090	0.29545	0.46875	1050	87.156	0.38462	5.909	5.3769	0.90995	0.85226	0.0034377	0	0.6789
1010	0.33333	0.66667	670	48.515	0.4375	0.80831	0.94378	1.1676	0.6491	0.028748	0.0039604	0.9703
400	0.35593	0.58065	900	27.5	0.44737	0.37278	0.51364	1.3779	0.12565	0.039976	0.01	0.575
940	0.32353	0.5	1030	82.979	0.41176	6.4243	11.018	1.715	1.0707	0.0085698	0	0.70213
920	0.3125	0.64	1010	80.435	0.45455	5.3518	4.1492	0.77529	1.0168	0.042893	0.0097826	0.66304
930	0.36364	0.56	910	69.892	0.5	2.1026	5.8371	2.7761	0.67751	0.069105	0.019355	0.64516
330	0.23611	0.45714	1080	66.667	0.38105	1.7635	3.8389	2.1769	0.19777	0.0010936	0	0.33333
390	0.28	0.92857	1000	51.282	0.57738	1.5657	-10.092	6.446	0.3163	0.16291	0.010256	0.53846
670	0.34211	0.65385	730	31.343	0.46667	0.55038	1.039	1.8878	0.35928	0.054233	0.0074627	0.59701
790	0.28947	0.55	950	69.62	0.48436	2.6949	-7.1881	2.6673	0.71672	0.060508	0.01519	0.78481
900	0.26316	0.47619	470	20	0.37931	0.3238	0.85169	2.6303	0.51385	0.0025114	0	0.75556
850	0.33333	0.51613	1000	77.647	0.43462	4.0952	7.5351	1.84	0.82732	0.018465	0.0011765	0.67059
750	0.30556	0.47619	720	37.333	0.37931	0.5464	0.96516	1.7664	0.3694	0.0027454	0	0.69333
830	0.27778	0.53333	950	71.084	0.42857	2.1804	2.3377	1.0722	0.57989	0.020483	0.0060241	0.75904
340	0.28169	0.40909	1010	47.059	0.36585	0.96226	0.86249	0.89631	0.18283	0	0	0.55882
300	0.32075	0.47059	1080	63.333	0.37681	1.6791	2.555	1.5216	0.18831	0.0033741	0	0.86667
870	0.35484	0.70833	500	20.69	0.52042	0.31806	0.45667	1.4358	0.45437	0.10701	0.010345	0.85057
850	0.27536	0.45161	770	50.588	0.375	0.95154	0.62755	0.65951	0.53837	0.00051004	0	0.61176
1000	0.30693	1.0938	400	21	0.62857	0.80991	4.8294	5.9629	1.6614	0.23404	0.004	0.2
920	0.28889	1.7059	560	31.522	1.0556	0.71621	3471	4846.4	0.83341	0.56222	0	0.51087
730	0.25	0.47619	970	69.863	0.35714	2.0177	6.3711	3.1577	0.4834	0.0015088	0	0.43836
630	0.28571	0.5	630	11.111	0.41523	0.12384	0.69189	5.5869	0.11386	0.011685	0	0.92063
1000	0.23529	0.52632	650	46	0.33333	0.69424	0.20287	0.29222	0.59661	0.0018011	0.001	0.57
780	0.27273	1.0833	1010	76.923	0.42857	4.7655	-19.975	4.1916	0.90545	0.19064	0	0.39744
820	0.40476	2.2222	870	60.976	0.55319	1.6257	-43.984	27.056	0.6238	0.51134	0.002439	0.34146
1090	0.33333	1.875	590	44.954	1.5	2.0778	5.3901	2.5941	2.1853	0.89859	0	0.34862
1020	0.18421	0.86667	1070	88.235	0.40476	18.503	83.184	4.4957	2.2692	0.049495	0.0088235	0.5
320	0.24138	0.42105	1160	90.625	0.32353	10.152	-16.562	1.6314	0.35312	0	0	0.46875
790	0.23404	0.52632	740	43.038	0.34615	0.75903	1.4553	1.9174	0.47829	0.00138	0.0012658	0.31646
1120	0.22727	0.66667	1120	93.75	0.42424	13.763	-38.308	2.7834	0.99192	0.03211	0.0098214	0.3125
900	0.15152	0.7	1100	90	0.35	11.001	10.732	0.97552	1.0093	0.014698	0.0033333	0.56667
1000	0.26316	0.66667	690	57	0.42308	2.0055	-11.197	5.5834	1.2977	0.029738	0.007	0.7
950	0.36364	1.0625	350	11.579	0.70294	0.24062	7.1357	29.655	0.60156	0.28151	0.0021053	0.25263
980	0.375	0.58333	1070	87.755	0.47619	11.921	25.703	2.1562	1.462	0.055707	0.013265	0.64286
1020	0.25	0.52632	260	8.8235	0.4	0.20561	0.55967	2.7221	0.77308	0.0075775	0.00098039	0.66667
930	0.2	0.5	400	15.054	0.34146	0.20272	0.54691	2.6979	0.41583	0.0021938	0	0.64516
860	0.24	0.55556	720	45.349	0.36364	0.88913	-4.604	5.1781	0.6011	0.010582	0.0023256	0.46512
1140	0.34043	0.61905	530	42.105	0.42308	0.99509	1.9579	1.9676	1.2821	0.013686	0.0017544	0.70175
820	0.28	1.2143	470	12.195	0.7037	0.17465	1.2458	7.1328	0.27717	0.29007	0.002439	0.21951
710	0.25	0.4	800	45.07	0.34429	0.72392	-1.5908	2.1976	0.36654	0	0	0.35211
1140	0.2963	1.9375	300	21.93	0.96552	0.70556	13.733	19.464	2.1897	0.52882	0	0.46491
1120	0.26923	2.5385	180	9.8214	0.85	0.36047	-146.66	406.85	2.1628	0.50619	0	0.10714
920	0.26923	0.4375	520	27.174	0.33333	0.46454	-17.558	37.796	0.61939	0.00017878	0	0.36957
440	0.19444	0.35294	1020	61.364	0.28571	1.6121	1.2888	0.79949	0.2873	0	0	0.93182
880	0.2549	0.51515	810	56.818	0.36364	1.7608	1.8835	1.0697	0.85838	0.003911	0.0011364	0.65909
590	0.2963	0.55556	1040	74.576	0.4	5.6121	6.8203	1.2153	0.87179	0.011715	0.0016949	0.28814
450	0.26667	0.64286	1130	86.667	0.3841	9.1639	19.517	2.1297	0.57274	0.028486	0.0066667	0.73333
1080	0.37255	1.0435	920	75	0.52778	4.2366	3.8269	0.9033	1.3036	0.16691	0.0064815	0.88889
1190	0.20833	0.71429	950	79.832	0.37176	2.54	7.3016	2.8746	0.67554	0.018466	0.0042017	0.59664
1180	0.2459	0.51852	1120	94.068	0.38462	16.561	23.209	1.4015	1.1936	0.0091887	0.00084746	0.55085
1170	0.28261	0.5	880	73.504	0.425	3.2199	10.123	3.1439	1.1843	0.015951	0	0.41026
1110	0.28205	0.57895	1060	88.288	0.39697	34.631	-73.434	2.1205	4.6174	0.020163	0.0036036	0.09009
1110	0.33333	0.48718	780	63.063	0.425	1.9008	-6.6669	3.5074	1.0368	0.014127	0	0.46847
1100	0.51429	0.90244	580	44.545	0.65625	0.89284	5.4487	6.1027	0.97115	0.2406	0	0.51818
1070	0.32895	1.4783	260	13.084	0.59375	0.43778	56.63	129.36	1.646	0.21108	0.011215	0.25234
1100	0.3	1.8333	930	76.364	0.44444	8.1852	1000	1000	2.4022	0.41884	0.00090909	0.5
1080	0.63636	1.5	490	35.185	1	1.059	-3.0984	2.9257	1.5665	0.62477	0	0.32407
640	0.32	1.5	1010	71.875	0.53846	6.4466	242.63	37.638	1.2248	0.2733	0.003125	0.76563
800	0.30769	0.57895	530	17.5	0.41379	0.27826	0.88843	3.1928	0.35853	0.024197	0.00375	0.675
970	0.2625	1	380	16.495	0.66667	0.47017	1.7116	3.6405	1.042	0.22234	0.0051546	0.34021
940	0.28261	0.51724	550	31.915	0.42105	0.78495	1.0949	1.3948	0.94485	0.01597	0.0031915	0.81915
1080	0.33333	0.875	620	47.222	0.5	1.9584	-15.222	7.7729	1.8621	0.12035	0.0074074	0.55556
1180	0.17857	1.0625	1170	98.305	0.38636	19.372	-15.819	0.81659	0.50101	0.016434	0	0.66102
890	0.21818	0.81481	650	39.326	0.5417	1.6292	-17.921	11	1.4001	0.12776	0.0078652	0.35955
1050	0.17647	0.5	840	66.667	0.35714	1.8573	1.0474	0.56393	0.80559	0.0067351	0	0.49524
980	0.29412	0.51724	1070	87.755	0.42308	5.676	28.171	4.9632	0.69611	0.015369	0.0010204	0.52041
1070	0.25	0.46429	260	13.084	0.36515	0.18295	0.3136	1.7141	0.6879	0.0005675	0	0.80374
1080	0.32609	1.0952	300	17.593	0.79412	0.35568	0.92214	2.5926	1.1038	0.34501	0	0.25
990	0.40476	0.63636	550	35.354	0.48436	0.61131	3.1173	5.0994	0.73584	0.07136	0.014141	0.67677
950	0.42857	2.4706	780	56.842	0.56066	2.3346	13.024	5.5787	1.2734	0.78666	0.0084211	0.51579
890	0.3913	0.51351	550	28.09	0.46077	0.56072	0.48646	0.86755	0.67494	0.03612	0.0011236	0.74157
840	0.29032	0.66667	1130	92.857	0.4	9.7988	8.828	0.90092	0.61243	0.021368	0.0059524	0.69048
980	0.20588	0.5	380	17.347	0.42857	0.21584	0.53051	2.4578	0.47836	0.01533	0	0.70408
970	0.20455	0.5	460	24.742	0.35654	0.4163	4.8788	11.72	0.68458	0.0024689	0	0.73196
860	0.25806	0.5	740	47.674	0.38462	1.0824	2.3516	2.1725	0.68208	0.0065939	0	0.87209
1110	0.33333	0.85714	640	50.45	0.48529	1.6718	1.2405	0.742	1.4861	0.094062	0.0072072	0.56757
940	0.3871	0.94444	740	52.128	0.48649	0.93211	5.7105	6.1264	0.58736	0.1249	0.0074468	0.58511
870	0.36364	2.1538	530	24.138	1.433	0.55321	38.105	68.881	0.71279	0.87791	0	0.32184
950	0.27778	0.47059	560	33.684	0.38462	0.75317	-17.504	23.241	0.87642	0.0031823	0	0.49474
930	0.30645	0.43902	550	31.183	0.36182	0.61969	0.71633	1.156	0.74592	0.00015282	0	0.83871
520	0.30769	0.6	710	75	0.44828	3.5644	2.125	0.59617	0.71288	0.035428	0.0076923	0.94231
750	0.28889	0.54839	1050	81.333	0.43213	5.0421	2.2519	0.44661	0.72723	0.031238	0.008	0.53333
370	0.39474	0.51724	1160	91.892	0.44281	12.277	-27.599	2.248	0.42703	0.027737	0.0054054	0.64865
780	0.27692	0.55172	830	53.846	0.39535	0.8973	0.84493	0.94164	0.40488	0.021642	0.0089744	0.55128
370	0.36364	0.52174	860	10.811	0.47494	0.055962	0.12051	2.1534	0.022385	0.044033	0.0027027	0.83784
830	0.33333	0.52941	690	39.759	0.41886	0.78041	2.5455	3.2618	0.58531	0.011329	0.0012048	0.6747
710	0.33333	0.625	800	45.07	0.47826	0.68364	0.99992	1.4626	0.34615	0.059117	0.012676	0.60563
480	0.34211	0.89286	1090	79.167	0.5	5.3307	2.7156	0.50944	0.54294	0.10099	0.0083333	0.875
810	0.26866	0.54545	540	19.753	0.41407	0.27413	0.6665	2.4314	0.34136	0.020524	0.0037037	0.61728
920	0.28	0.45	810	58.696	0.36	1.3124	-2.4288	1.8506	0.63979	0.00052804	0	0.45652
980	0.34483	0.5625	750	55.102	0.43478	1.3149	-248.27	188.81	0.7996	0.019187	0.0020408	0.68367
560	0.5625	1.3333	580	69.643	1	2.4989	4.0229	1.6099	0.78913	0.54299	0	0.82143
690	0.26316	0.5	1040	78.261	0.35742	3.8358	26.462	6.8986	0.59585	0.0010897	0	0.57971
580	0.32258	1.5833	730	20.69	1.0625	0.70865	18.5	26.106	0.46259	0.61929	0	0.22414
890	0.28261	1.0714	650	39.326	0.56905	1.0538	8.689	8.2452	0.90563	0.15458	0.011236	0.37079
840	0.4375	0.58065	1080	86.905	0.52174	6.4314	0.58102	0.09034	0.72128	0.10057	0.015476	0.5
890	0.27419	0.46939	700	44.944	0.38776	1.1511	1.6095	1.3982	0.83413	0.0026163	0	0.74157
530	0.2381	0.45455	850	35.849	0.34615	0.43621	0.73646	1.6883	0.18176	0.00073834	0	0.86792
640	0.24528	0.58333	1130	90.625	0.4	6.8783	59.043	8.584	0.42989	0.025821	0.003125	0.67188
600	0.30435	0.52	1110	86.667	0.41667	5.7714	4.8293	0.83675	0.47221	0.01614	0.0033333	0.83333
560	0.35484	0.88889	1120	87.5	0.48567	22.85	7.0987	0.31066	1.6469	0.11262	0.0125	0.72727
620	0.35	0.55	890	51.613	0.45455	1.1034	4.8977	4.4388	0.38869	0.037395	0.0080645	0.43548
1130	0.23729	0.41935	1140	95.575	0.34248	19.505	11.488	0.58901	1.0357	0	0	0.64602
970	0.22222	0.42857	720	51.546	0.31818	1.069	6.7522	6.3165	0.7227	7.7513e-05	0	0.5567
970	0.33333	0.51282	660	45.361	0.44444	1.2314	2.8873	2.3446	1.023	0.024335	0.0010309	0.57732
960	0.24419	0.59375	910	70.833	0.39706	2.5579	-27.115	10.601	0.8242	0.019825	0.0052083	0.375
880	0.22222	0.5	650	38.636	0.38462	0.78003	1.8549	2.378	0.67033	0.0057075	0	0.53409
640	0.3125	0.92308	880	51.563	0.55263	1.9606	4.2924	2.1894	0.72113	0.15148	0.0078125	0.5625
800	0.31818	0.88	900	63.75	0.62069	2.5731	81.763	31.776	0.86734	0.19559	0.00375	0.375
560	0.31579	0.57143	1170	96.429	0.41935	14.604	13.893	0.95137	0.37768	0.021872	0.0071429	0.67857
560	0.34615	0.92	710	14.286	0.58974	0.41094	1.9868	4.8348	0.28766	0.16586	0.0089286	0.19643
600	0.27273	0.56	1150	93.333	0.3871	13.558	-19.984	1.4739	0.59467	0.0081046	0.0016667	0.45
760	0.26	0.45833	1010	76.316	0.35294	2.5082	9.2217	3.6767	0.47655	0.0012235	0	0.73684
850	0.35714	0.72222	740	47.059	0.45833	0.96484	1.4524	1.5053	0.60798	0.054247	0.0070588	0.67059
410	0.31373	0.875	1160	92.683	0.4781	12.248	6.223	0.50807	0.42603	0.078512	0.012195	0.26829
650	0.28125	0.55	930	60	0.3913	1.4875	3.8415	2.5826	0.43654	0.0066562	0.0015385	0.72308
960	0.28846	0.48276	680	46.875	0.37037	1.2041	2.1025	1.7461	0.93454	0.0027591	0	0.63542
920	0.25862	1.5	370	10.87	0.64706	0.31543	1.772	5.6179	0.72724	0.25519	0.0043478	0.44565
790	0.2973	1	600	25.316	0.63961	0.71573	-23.239	32.469	0.72786	0.22119	0.0050633	0.46835
770	0.16071	0.31915	480	7.7922	0.25557	0.094232	0.42132	4.471	0.14436	0	0	0.57143
800	0.28	1.3333	700	38.75	0.60714	0.97308	15.761	16.197	0.70513	0.19433	0.0025	0.5375
710	0.2381	0.44444	840	50.704	0.36056	1.1779	2.0162	1.7118	0.51088	0.0015368	0	0.70423
800	0.25806	0.66667	910	65	0.35135	1.384	1.6184	1.1693	0.44596	0.011205	0.00375	0.4625
1090	0.18072	0.53571	300	18.349	0.36228	0.31147	4.2254	13.566	0.96663	0.0046198	0.00091743	0.3578
1110	0.28814	0.60714	590	45.946	0.41278	0.7173	0.55194	0.76947	0.75441	0.021679	0.0027027	0.63063
1080	0.25	0.58824	590	44.444	0.35484	0.81566	1.1379	1.3951	0.85785	0.0023497	0.00092593	0.71296
1060	0.27083	0.48	870	69.811	0.39024	4.9172	-6.1169	1.244	1.8868	0.0048964	0	0.41509
1040	0.26415	0.62069	1010	82.692	0.39344	3.2653	6.3013	1.9298	0.6204	0.019487	0.0076923	0.68269
560	0.25714	0.46667	730	17.857	0.37143	0.3309	0.38588	1.1662	0.216	0.0016449	0	0.82143
1010	0.28125	0.44828	280	9.901	0.36667	0.23768	0.62429	2.6266	0.80988	0.00069509	0	0.75248
860	0.29091	1.125	680	40.698	0.76316	2.2736	48.913	21.514	1.7646	0.28288	0.0011628	0.34884
630	0.18182	0.46667	780	34.921	0.35147	0.6701	1.8684	2.7882	0.36551	0.0015955	0	0.79365
810	0.34783	1.2308	570	23.457	0.5	0.67238	1.4344	2.1334	0.75643	0.13561	0.0037037	0.34568
730	0.27273	0.51515	730	36.986	0.36085	0.7381	6.0157	8.1503	0.48182	0.001818	0.0013699	0.39726
700	0.35	0.61538	1120	90	0.5	6.9579	6.7118	0.96463	0.50147	0.071575	0.015714	0.55714
1050	0.35	0.73333	420	26.667	0.4781	0.31917	-3.4151	10.7	0.6072	0.068125	0.011429	0.31429
710	0.39474	0.67742	660	25.352	0.54416	0.38696	1.2108	3.129	0.32148	0.1196	0.0056338	0.64789
820	0.30769	0.54545	810	53.659	0.41667	1.1654	1.8677	1.6026	0.56811	0.012354	0.0012195	0.71951
1040	0.30508	0.48649	370	21.154	0.41026	0.39279	0.50004	1.2731	0.90559	0.008386	0	0.61538
940	0.31034	0.56522	1000	79.787	0.41667	6.2376	50.407	8.0811	1.2601	0.011925	0.0021277	0.29787
570	0.29412	0.48718	920	52.632	0.37117	0.93729	1.6407	1.7505	0.2884	0.0036306	0	0.75439
850	0.18182	0.41667	580	28.235	0.33333	0.36254	1000	1000	0.39434	0	0	0.58824
920	0.375	1.7692	620	38.043	1	1.702	16.551	9.7244	1.6183	0.53732	0	0.52174
500	0.23077	0.40909	840	30	0.31579	0.61534	1.1552	1.8773	0.26689	0	0	0.64
870	0.31818	0.54545	1120	91.954	0.4	7.3831	2.3842	0.32293	0.53211	0.0058587	0.0011494	0.63218
950	0.25455	0.68182	1120	92.632	0.37288	28.88	65.722	2.2757	2.0814	0.02852	0.0052632	0.44211
710	0.27027	0.5	1000	73.239	0.34699	1.9149	2.435	1.2716	0.38685	0.0018789	0	0.42254
770	0.19355	0.41667	480	7.7922	0.28868	0.086384	0.48791	5.6482	0.13233	0	0	0.53247
740	0.23684	0.45161	820	50	0.375	0.79394	0.80895	1.0189	0.37247	0.00090151	0	0.48649
770	0.21212	0.43333	820	51.948	0.35873	1.0343	9.5883	9.2701	0.48524	0.00011067	0	0.48052
710	0.2	0.35	1030	77.465	0.28571	2.953	-18.056	6.1143	0.49217	0	0	0.39437
740	0.14706	0.3	1040	79.73	0.21918	5.7981	-7.509	1.2951	0.90067	0	0	0.48649
850	0.26316	0.47368	770	50.588	0.35147	1.3771	4.7029	3.415	0.77917	0.0006192	0	0.45882
500	0.30303	0.64706	1000	62	0.47368	1.4146	1.7958	1.2695	0.28577	0.058954	0.01	0.78
610	0.34091	1	890	50.82	0.46688	0.74753	-2.3261	3.1118	0.26333	0.099455	0.0065574	0.36066
700	0.30769	0.53846	1070	82.857	0.4	4.9183	1.5924	0.32378	0.60318	0.0066252	0.0014286	0.38571
700	0.3125	0.54545	820	47.143	0.41176	0.80693	-5.9539	7.3785	0.37856	0.010104	0.0014286	0.41429
650	0.33333	1.2308	1090	84.615	0.42105	11.504	11.167	0.97064	1.1718	0.10329	0.0015385	0.55385
460	0.26087	0.47826	1000	58.696	0.36842	0.85083	0.29417	0.34574	0.17188	0.0023168	0	0.82609
660	0.25	0.38462	1040	77.273	0.3125	3.9359	4.0069	1.018	0.61141	0	0	0.83333
730	0.28571	0.5	1040	79.452	0.4	3.514	3.4533	0.98273	0.54586	0.0067573	0	0.93151
800	0.25	0.45714	1130	92.5	0.38889	11.415	12.842	1.125	0.71342	0.0011222	0	0.7625
980	0.22449	0.51852	470	26.531	0.35135	0.34418	0.51263	1.4894	0.5462	0.0039215	0.0010204	0.59184
770	0.35	0.93103	1170	97.403	0.44152	26.538	14.22	0.53584	0.68634	0.045172	0.0051948	0.71429
1150	0.19355	0.4375	840	69.565	0.28165	1.9053	1.7066	0.89573	0.8264	0.00011033	0	0.63478
1100	0.18462	0.45	910	74.545	0.31034	2.4714	2.0376	0.82445	0.79635	0.00047647	0	0.5
1100	0.30769	1.125	600	46.364	0.72727	1.0254	18.481	18.023	1.0428	0.29153	0.0018182	0.45455
480	0.20513	0.35714	1110	83.333	0.27273	8.2036	10.853	1.323	0.67121	0	0	0.875
770	0.17021	0.4	650	29.87	0.28205	0.48593	7.0816	14.573	0.41759	0	0	0.81818
1050	0.2	0.45455	190	4.7619	0.38462	0.050358	0.086929	1.7262	0.28256	0.0022889	0	0.68571
900	0.22222	0.5	530	26.667	0.33333	0.61904	1.1802	1.9066	0.79761	0.00083542	0	0.45556
590	0.37037	1.5	700	16.949	0.67544	0.38915	0.9262	2.38	0.28199	0.28437	0	0.49153
830	0.22222	0.5	590	27.711	0.3694	0.95259	6.4192	6.7387	1.0019	0.0030863	0	0.44578
720	0.33333	2	750	38.889	1	2.2421	1.9196	0.85617	1.3634	0.56008	0	0.31944
640	0.28571	0.66667	650	15.625	0.38462	0.10809	2.4135	22.329	0.092889	0.022046	0.0046875	0.60938
1110	0.34884	0.48276	170	8.1081	0.41463	0.075777	0.8771	11.575	0.48781	0.023613	0.0009009	0.43243
1020	0.33333	0.73913	930	74.51	0.5	2.9236	-10.579	3.6184	0.85801	0.11198	0.010784	0.66667
980	0.35714	0.45455	880	68.367	0.42222	2.5734	-5.5329	2.15	0.94654	0.028729	0	0.39796
990	0.4	0.75862	930	73.737	0.54724	3.6092	1	0.27707	1.0592	0.16036	0.0060606	0.39394
960	0.39583	0.83333	630	41.667	0.5122	0.49136	1.1323	2.3044	0.45174	0.13635	0.0125	0.5625
730	0.37705	1.15	930	64.384	0.66026	2.6127	-5.0746	1.9423	0.76676	0.28347	0.0041096	0.38356
880	0.35294	0.51282	360	5.6818	0.44737	0.089701	1.9453	21.687	0.21528	0.057018	0.0125	0.45455
930	0.3	0.48889	430	18.28	0.41935	0.33211	-2.3879	7.1901	0.60886	0.030235	0.0032258	0.48387
830	0.38095	0.75862	520	19.277	0.5	0.47073	4.2584	9.0464	0.62764	0.11256	0.010843	0.39759
780	0.28767	0.375	810	51.282	0.34483	0.94772	2.0377	2.1502	0.46201	0	0	0.25641
860	0.2381	1	470	16.279	0.61538	0.26115	4.8087	18.414	0.41444	0.22802	0.010465	0.53488
710	0.30952	0.48571	1070	83.099	0.4132	4.4249	-11.93	2.6961	0.54268	0.023885	0.0028169	0.61972
450	0.375	0.58621	1070	73.333	0.45743	4.7676	1.63	0.34189	0.58471	0.08591	0.0066667	0.62222
620	0.46667	1	1000	69.355	0.72727	2.5981	2.8517	1.0976	0.52487	0.34518	0	0.37097
320	0.39474	0.6875	1130	81.25	0.47059	9.0744	-9.1238	1.0054	0.56715	0.11099	0.00625	0.53125
690	0.18182	0.46154	950	65.217	0.32109	1.8919	-2.7214	1.4385	0.50315	0.0050128	0	0.46377
760	0.36364	0.53333	1050	81.579	0.46667	3.1941	-73.428	22.989	0.46068	0.067468	0.018421	0.61842
640	0.33333	0.53125	1070	81.25	0.43478	3.035	-1.372	0.45205	0.37222	0.042623	0.0046875	0.64063
520	0.36364	0.64516	1170	96.154	0.43103	5.556	-4.236	0.76242	0.14369	0.059241	0.011538	0.73077
560	0.36111	0.47222	950	57.143	0.40625	1.2025	-3.2611	2.7119	0.31981	0.018057	0.0017857	0.51786
750	0.38462	0.7037	1070	84	0.47805	7.3027	14.943	2.0463	0.89562	0.099637	0.008	0.36
490	0.37778	0.55	790	18.367	0.4861	0.20382	0.54679	2.6827	0.10714	0.09296	0.018367	0.38776
1090	0.29412	0.89474	410	28.44	0.39077	0.45975	3.9997	8.6997	0.90801	0.029952	0.0045872	0.55046
1100	0.29851	0.55882	1060	88.182	0.40426	10.005	9.4039	0.93993	1.334	0.02488	0.0036364	0.57273
970	0.35	0.60714	410	19.588	0.46803	0.19737	3.9694	20.111	0.38981	0.081042	0.019588	0.50515
960	0.2619	0.54167	400	17.708	0.44	0.30047	0.8549	2.8452	0.61634	0.048158	0.014583	0.625
400	0.29577	0.70588	1100	77.5	0.40741	2.7891	-5.9517	2.1339	0.25588	0.049737	0.0025	0.375
630	0.425	0.52174	980	66.667	0.47826	1.8232	-9.5607	5.244	0.4135	0.086169	0.015873	0.42857
860	0.33333	0.55556	650	37.209	0.45714	1.1896	10.675	8.9738	1.0223	0.062916	0.017442	0.37209
1030	0.38462	0.66667	430	26.214	0.55848	0.32659	-8.5142	26.07	0.59875	0.16118	0.0029126	0.54369
770	0.31429	0.53659	1000	75.325	0.44563	4.1539	0.88312	0.2126	0.83917	0.054877	0.015584	0.41558
690	0.29545	0.52381	630	18.841	0.44044	0.53619	8.0566	15.026	0.49295	0.046646	0.0072464	0.49275
640	0.35714	0.58333	840	45.313	0.47059	0.98384	1.6875	1.7152	0.42673	0.077337	0.025	0.51563
730	0.34	0.5	960	68.493	0.4375	1.8212	0.68623	0.37679	0.4601	0.047266	0.0082192	0.47945
520	0.275	0.53846	970	57.692	0.46875	1.4849	-45.03	30.325	0.35576	0.065692	0.021154	0.36538
360	0.25806	0.52941	1080	69.444	0.39286	3.0964	5.3124	1.7157	0.34726	0.028746	0.011111	0.47222
710	0.23077	0.46875	1010	74.648	0.36364	3.2722	-69.25	21.163	0.62172	0.0068979	0	0.46479
770	0.36667	1.08	750	42.857	0.75	1.0359	-1.9929	1.9239	0.62993	0.33539	0	0.36364
710	0.4	0.89655	770	40.845	0.56458	0.93598	6.3515	6.786	0.52957	0.19592	0.0042254	0.4507
700	0.34483	0.5	730	34.286	0.44	0.45784	-2.014	4.3989	0.29887	0.049666	0.014286	0.54286
690	0.38095	0.64706	800	43.478	0.48331	1.0106	0	0	0.5117	0.10097	0.010145	0.27536
680	0.375	0.57143	1080	83.824	0.47619	2.8307	-2.1142	0.7469	0.31746	0.08793	0.013235	0.67647
680	0.35714	0.53488	960	66.176	0.45714	2.5697	-1.1075	0.431	0.64918	0.069822	0.023529	0.51471
490	0.34375	0.58621	1020	65.306	0.51788	1.51	-18.787	12.442	0.2691	0.11437	0.010204	0.40816
440	0.34	0.59259	1110	81.818	0.45946	3.6944	9.8867	2.6761	0.30227	0.074649	0.015909	0.22727
460	0.4	0.91667	1160	93.478	0.5	23.866	-11.393	0.47735	0.83014	0.16619	0.0086957	0.71739
1000	0.38095	0.6	810	62	0.5122	1.5151	-2.4679	1.6289	0.73859	0.11617	0.004	0.57
800	0.36364	0.48	1060	83.75	0.42424	7.8681	8.0359	1.0213	1.0491	0.033353	0.005	0.55
590	0.2973	0.52381	770	28.814	0.42989	0.25478	-2.6317	10.329	0.14415	0.040149	0.0084746	0.38983
490	0.41463	0.74074	1060	73.469	0.53744	5.491	11.637	2.1193	0.73214	0.13843	0.0061224	0.46939
560	0.32203	0.95	940	55.357	0.55556	2.5332	-77.191	30.472	0.7082	0.20521	0.0089286	0.5
540	0.42424	0.73333	1070	77.778	0.5	3.8557	2.9937	0.77643	0.47287	0.1167	0.0092593	0.64815
350	0.33333	0.51515	980	40	0.4605	1.0148	-1.1415	1.1249	0.23016	0.070741	0.028571	0.54286
480	0.34615	0.48387	920	43.75	0.41667	1.0302	-1.2438	1.2074	0.31698	0.030044	0.00625	0.29167
900	0.33333	0.61111	510	24.444	0.48	0.35309	3.2431	9.1851	0.48726	0.094609	0.015556	0.55556
870	0.30769	0.46875	480	18.391	0.375	0.34233	-7.3014	21.328	0.52443	0.0057281	0	0.28736
1070	0.29412	0.79167	540	39.252	0.37669	0.94435	-3.9109	4.1414	1.176	0.037692	0.0046729	0.54206
340	0.31579	0.46429	1130	82.353	0.3871	2.7139	0.90844	0.33473	0.16962	0.014211	0	0.38235
470	0.30769	0.52632	1140	89.362	0.40825	6.884	4.4026	0.63955	0.36552	0.028036	0.006383	0.51064
400	0.33333	1.1905	1020	57.5	0.46667	1.9062	-3.4153	1.7917	0.33972	0.28022	0	0.5
460	0.4	0.48485	1080	76.087	0.44186	1.6246	-2	1.2311	0.1822	0.051348	0.0065217	0.43478
420	0.36364	0.52	970	47.619	0.45238	1.2615	-26.385	20.916	0.30223	0.051725	0.019048	0.59524
460	0.33333	0.47619	1100	80.435	0.42424	4.2495	-2.3194	0.54581	0.38986	0.030462	0.0021739	0.54348
370	0.28571	0.85	1120	81.081	0.41101	1.5176	11.086	7.3053	0.10938	0.093569	0.0054054	0.78378
1190	0.36232	0.77778	350	29.412	0.5695	0.61458	18.834	30.646	1.5364	0.17165	0.0033613	0.5042
1190	0.33333	0.48387	330	27.731	0.42553	0.56019	0.50082	0.89402	1.523	0.034566	0.00084034	0.39496
1190	0.41176	0.96296	940	78.992	0.47295	2.1283	0.60126	0.28251	0.59501	0.11892	0.020168	0.44538
1190	0.30769	0.57143	930	78.151	0.42424	5.3183	16.549	3.1116	1.5608	0.049899	0.014286	0.59664
1160	0.375	0.5	440	35.345	0.44186	0.79242	8.7859	11.087	1.4006	0.050564	0.010345	0.42241
880	0.325	0.55263	930	70.455	0.46667	1.9321	2.026	1.0486	0.56702	0.067701	0.015909	0.45455
1150	0.41818	0.56522	360	27.826	0.47871	0.38868	0.42853	1.1025	0.93284	0.090277	0.016522	0.26957
1140	0.38889	1	930	77.193	0.63158	4.7313	-2.4105	0.50948	1.3885	0.24674	0.0026316	0.4386
1100	0.45455	0.81818	810	65.455	0.52941	2.7118	1.7211	0.63467	1.322	0.14801	0.0036364	0.31818
1140	0.31034	0.48571	640	51.754	0.39535	0.96491	-12.802	13.267	0.8577	0.012983	0.0017544	0.59649
1140	0.38356	0.4902	570	45.614	0.44643	0.90076	0.7001	0.77723	1.0134	0.054263	0.011404	0.52632
1110	0.4	0.58333	880	72.072	0.5	2.7844	7.7362	2.7784	1.0241	0.097727	0.015315	0.41441
950	0.36	0.93333	690	47.368	0.44444	1.9662	9.1243	4.6406	1.4746	0.088051	0.010526	0.2
1000	0.375	0.53571	440	25	0.46667	0.56479	2.9231	5.1754	0.99824	0.073769	0.02	0.25
1000	0.37037	0.6	890	70	0.42857	2.263	17.901	7.9103	0.79718	0.049471	0.009	0.63
660	0.33333	0.51282	1030	75.758	0.44737	4.4244	-9.007	2.0358	0.7374	0.049517	0.0090909	0.27273
620	0.38462	0.55172	900	53.226	0.4878	1.3757	2.1076	1.5321	0.46371	0.09973	0.0096774	0.5
510	0.40909	0.58824	850	33.333	0.5	0.4608	0.7214	1.5655	0.192	0.10737	0.015686	0.47059
740	0.3125	0.54286	850	54.054	0.45455	1.4952	-2.1623	1.4461	0.62302	0.062374	0.016216	0.35135
990	0.36364	0.82143	410	21.212	0.47826	0.42913	-5.8286	13.583	0.84752	0.10977	0.0090909	0.41414
670	0.30303	0.5	800	41.791	0.43739	1.2398	2.671	2.1544	0.62775	0.047548	0.016418	0.16418
1080	0.40741	0.60714	610	46.296	0.53333	0.80307	3.1805	3.9604	0.78969	0.13707	0.0037037	0.50926
1090	0.4	0.55263	790	63.303	0.5	2.2263	-17.909	8.0444	1.1702	0.099624	0.0091743	0.53211
850	0.42857	0.66667	810	55.294	0.53033	1.2435	-3.9523	3.1784	0.60621	0.1363	0.0070588	0.42353
1040	0.33333	0.6	950	76.923	0.44444	1.6278	3.9144	2.4048	0.43291	0.054534	0.015385	0.30769
730	0.36667	0.56522	840	52.055	0.47913	1.1828	0.8994	0.7604	0.51302	0.086326	0.017808	0.21918
1070	0.34483	0.52632	690	53.271	0.44444	1.1415	-6.0143	5.2688	0.85611	0.052718	0.016822	0.45794
1040	0.4	0.59259	710	53.846	0.47826	1.8937	-2.1196	1.1193	1.3256	0.088781	0.017308	0.49038
980	0.28889	0.48485	1120	92.857	0.4	9.6485	8.6311	0.89455	0.69539	0.017696	0.0010204	0.57143
870	0.2973	0.64286	890	65.517	0.4861	1.5504	2.9812	1.9228	0.54618	0.099775	0.018391	0.45977
870	0.31707	0.54839	730	47.126	0.45714	1.1827	8.82	7.4577	0.77202	0.058664	0.017241	0.45977
720	0.36364	0.46296	580	15.278	0.41935	0.15306	1.3831	9.0367	0.16648	0.027406	0	0.27778
790	0.4	0.6	930	67.089	0.5	2.6466	5.4255	2.05	0.77671	0.10012	0.013924	0.41772
1090	0.35714	0.53846	390	26.606	0.45833	0.38515	8.4701	21.992	0.82098	0.060003	0.015596	0.40367
690	0.31579	0.52632	730	33.333	0.44118	0.66749	-4.6101	6.9066	0.43572	0.054857	0.018841	0.42029
650	0.29167	0.51923	1010	72.308	0.40451	1.8229	2.8001	1.536	0.34636	0.02845	0.010769	0.46154
640	0.30952	0.45833	1100	85.938	0.40541	6.1615	-12.636	2.0508	0.56528	0.018625	0	0.28125
1080	0.31915	0.42222	1090	90.741	0.39024	7.4564	4.5726	0.61325	0.75945	0.0043289	0	0.51852
940	0.37931	0.64	810	59.574	0.48	2.6371	-2.5967	0.9847	1.2856	0.083653	0.017021	0.57447
680	0.35484	0.58333	980	69.118	0.46667	2.492	2.6094	1.0471	0.56519	0.068937	0.025	0.67647
470	0.38462	0.86364	1080	76.596	0.62284	4.9822	-3.9477	0.79236	0.55875	0.2356	0	0.3617
300	0.41667	0.54545	1100	70	0.5	3.1557	3.0299	0.96014	0.28951	0.1003	0.023333	0.43333
1040	0.32143	0.45833	1040	85.577	0.40541	6.3126	-9.4731	1.5007	0.98059	0.015766	0	0.38462
930	0.3871	0.57576	370	11.828	0.49242	0.14723	0.85973	5.8393	0.33945	0.094452	0.02043	0.51613
780	0.41176	0.6875	760	44.872	0.51613	0.63034	3.1516	4.9998	0.3698	0.12824	0.0076923	0.64103
510	0.35714	0.45652	850	33.333	0.41712	0.56971	-338.58	594.31	0.23738	0.026765	0	0.68627
590	0.30303	0.46667	1000	67.797	0.40476	2.4862	-17.735	7.1334	0.50227	0.018914	0	0.27586
590	0.41935	0.68182	780	30.508	0.53571	0.53347	1.5342	2.8759	0.29098	0.13962	0.0067797	0.47458
590	0.375	0.63158	260	8.4746	0.53333	0.15286	1.7206	11.256	0.3363	0.13476	0.011864	0.27119
550	0.30435	0.52381	1040	72.727	0.40783	3.9207	-12.845	3.2763	0.60903	0.028724	0.0090909	0.41818
320	0.4	0.53846	1100	71.875	0.47368	7.6998	-13.96	1.813	0.7064	0.079339	0.009375	0.84375
910	0.27586	0.3617	1060	85.714	0.32773	8.1787	-44.766	5.4734	1.0905	0	0	0.10989
1070	0.35714	0.88889	990	81.308	0.48715	7.0486	12.988	1.8426	1.5104	0.14169	0.0065421	0.46729
700	0.4	0.66667	660	24.286	0.53333	0.94001	5.592	5.9489	0.78093	0.15266	0.0071429	0.47143
450	0.33333	0.46429	1130	86.667	0.40625	5.1588	-241.29	46.771	0.32243	0.019168	0	0.46667
450	0.41667	0.53125	840	22.222	0.48138	0.18844	0.42492	2.2549	0.081733	0.086671	0.022222	0.51111
620	0.38462	0.65385	950	61.29	0.5	2.987	-4.7548	1.5918	0.79441	0.11225	0.0048387	0.51613
1020	0.38889	0.5	960	77.451	0.45	3.3827	1.152	0.34056	0.85457	0.059054	0.012745	0.40196
1150	0.34615	0.61905	970	80.87	0.42105	3.4344	3.4492	1.0043	0.82282	0.036448	0.0086957	0.56522
1010	0.28205	0.5	220	3.9604	0.38348	0.023806	0.38365	16.116	0.11109	0.014195	0.0019802	0.20792
1060	0.31579	0.6875	380	23.585	0.43182	0.49687	5.3907	10.849	1.1012	0.04989	0.012264	0.46226
750	0.29412	0.69231	780	45.333	0.5	0.93489	0.29539	0.31596	0.50994	0.10308	0.016	0.42667
550	0.35556	0.62963	1120	87.273	0.5	3.6159	3.6607	1.0124	0.26061	0.10794	0.016364	0.69091
680	0.35	0.59259	1140	92.647	0.47727	12.012	-6.5957	0.5491	0.6378	0.08569	0.016176	0.67647
510	0.4	0.94444	980	58.824	0.52951	1.2371	8.6416	6.9855	0.28057	0.15959	0.0078431	0.27451
980	0.375	0.83333	380	17.347	0.44828	0.16209	-2.7721	17.103	0.35922	0.090395	0.014286	0.58163
690	0.33333	0.53333	670	24.638	0.40588	0.46173	-16.295	35.292	0.37078	0.023488	0.0014493	0.42029
1030	0.36667	0.51515	430	26.214	0.45455	0.4717	1.5055	3.1916	0.86478	0.060229	0.015534	0.40777
890	0.33333	0.54	1140	94.382	0.4332	24.5	43.086	1.7586	1.3009	0.050279	0.0089888	0.57303
370	0.30233	0.47826	1170	94.595	0.40944	13.905	-10.496	0.75485	0.35961	0.023237	0.0027027	0.35135
830	0.35294	0.62857	1020	79.518	0.48387	2.778	1.805	0.64977	0.49508	0.091191	0.020482	0.63855
510	0.38182	0.48718	1020	66.667	0.4316	2.4787	0.42076	0.16975	0.44175	0.041631	0.0058824	0.43137
580	0.41667	0.51852	680	12.069	0.46512	0.35265	6.6645	18.898	0.2737	0.073197	0.018966	0.39655
540	0.36364	0.52	990	62.963	0.44444	2.9036	-7.4969	2.5819	0.6222	0.05019	0.012963	0.75926
320	0.36364	0.49057	990	37.5	0.43182	0.75619	1.1848	1.5669	0.16204	0.044502	0.01875	0.40625
630	0.34783	0.43011	990	68.254	0.40523	2.0089	-2.4204	1.2048	0.43049	0.013902	0	0.57143
680	0.34524	0.60417	1070	82.353	0.43478	4.0228	8.3728	2.0813	0.49336	0.051117	0.0029412	0.47059
880	0.35556	0.525	890	65.909	0.43333	1.7398	-3.9766	2.2857	0.61288	0.041004	0.0079545	0.80682
700	0.33871	0.45	1030	77.143	0.39286	2.44	10.719	4.3931	0.40666	0.0064383	0	0.44286
420	0.25926	0.31844	810	9.5238	0.29677	0.33729	-9.5742	28.386	0.16443	0	0	0.40476
830	0.3125	0.54167	760	48.193	0.36842	1.4675	-71.373	48.634	0.86096	0.0085266	0.0012048	0.6506
790	0.30952	0.57692	1170	97.468	0.36267	20.511	1000	1000	0.53047	0.0087496	0	0.40506
420	0.3	0.44444	460	73.81	0.38095	6.0989	-11.732	1.9236	1.6264	0.008593	0	0.61905
1040	0.26923	0.38462	420	25.962	0.32	0.40161	2.5199	6.2743	0.76405	0	0	0.15385
890	0.33333	0.44444	1060	85.393	0.38235	4.9047	0.59806	0.12194	0.65396	0.0053501	0	0.58427
650	0.33333	0.72093	750	32.308	0.42834	0.5757	5.9768	10.382	0.35009	0.061476	0.0061538	0.4
930	0.25424	0.46875	1070	87.097	0.38165	5.5662	8.4717	1.522	0.68264	0.0093203	0	0.26882
680	0.31884	0.48387	940	63.235	0.42105	2.0242	7.5349	3.7225	0.56589	0.03015	0.0029412	0.45588
590	0.30435	0.45455	790	32.203	0.36056	0.44655	3.6916	8.267	0.23473	0.0045293	0	0.32203
710	0.33333	0.80556	690	29.577	0.4	0.64953	-3.5768	5.5068	0.48715	0.036167	0.0028169	0.59155
620	0.35484	0.5	860	46.774	0.42857	1.1659	0.89271	0.76566	0.46637	0.034425	0.0064516	0.53226
650	0.33333	0.57143	740	30.769	0.44994	0.44073	-5.5872	12.677	0.27772	0.059327	0.018462	0.61538
880	0.33333	0.58824	1070	86.364	0.46154	10.913	62.672	5.743	1.3384	0.069553	0.017045	0.60227
760	0.34615	0.46154	480	6.5789	0.4	0.05738	0.21615	3.767	0.087902	0.016464	0	0.59211
640	0.34615	0.51852	920	57.813	0.40741	1.0736	8.2375	7.6728	0.33034	0.02118	0.003125	0.57813
1100	0.37037	0.5	710	56.364	0.44186	1.468	12.342	8.4078	1.0276	0.045206	0.0072727	0.66364
1060	0.2381	0.5	900	72.642	0.36667	2.7338	4.0992	1.4995	0.92151	0.0026375	0.0009434	0.56604
620	0.36842	0.79167	1110	87.097	0.43333	8.9518	-14.943	1.6693	0.73242	0.083918	0.0016129	0.41935
970	0.33333	0.40909	1020	82.474	0.38	5.4876	36.949	6.7333	0.97798	0.0013661	0	0.30928
1090	0.19231	0.42105	280	16.514	0.3	0.28204	12.805	45.402	0.96102	0.00026088	0	0.17431
340	0.38889	0.46429	1090	70.588	0.42424	1.1637	0.90196	0.77505	0.11853	0.03066	0	0.44118
720	0.36364	0.46667	1160	95.833	0.40741	25.061	-8.4349	0.33658	0.87167	0.015272	0	0.54167
870	0.26829	0.5	640	36.782	0.36585	0.67895	20.422	30.079	0.60351	0.0094228	0.0011494	0.54023
960	0.26087	0.48485	1140	94.792	0.34483	11.205	6.0738	0.54207	0.59494	0.0075601	0.0010417	0.4375
760	0.32353	0.48387	620	25	0.41935	0.57611	-5.8977	10.237	0.54777	0.028845	0.0039474	0.44737
470	0.30769	0.44444	1090	78.723	0.38586	3.5318	3.9102	1.1071	0.35972	0.0078906	0	0.40426
420	0.33333	0.5	920	35.714	0.4	0.60952	7.5305	12.355	0.18755	0.017631	0.002381	0.47619
550	0.32	0.66667	810	30.909	0.4	0.43416	0.065754	0.15145	0.21165	0.031795	0.0054545	0.8
440	0.31579	0.47059	1100	79.545	0.4	3.9745	-3.7409	0.94124	0.36463	0.013886	0	0.61364
870	0.36364	0.73333	610	33.333	0.47059	0.53565	0.83997	1.5681	0.52673	0.07854	0.024138	0.72414
760	0.38462	1.1667	850	55.263	0.75	1.4842	-12.66	8.5299	0.61842	0.37567	0	0.35526
910	0.4	0.66667	710	47.253	0.48749	0.96547	-6.0444	6.2606	0.67583	0.10029	0.013187	0.48352
960	0.25455	0.33333	1040	84.375	0.29358	4.6978	12.974	2.7617	0.72975	0	0	0.20833
980	0.34286	0.47222	1040	84.694	0.41667	7.1419	3.6716	0.51409	1.1094	0.027217	0.0010204	0.4898
710	0.36667	0.77778	590	15.493	0.51131	0.25948	4.1867	16.135	0.2729	0.12191	0.011268	0.47887
700	0.35294	0.47222	760	38.571	0.43243	1.4474	3.3921	2.3436	0.84914	0.037744	0.0014286	0.32857
580	0.35294	0.53846	1060	77.586	0.46875	8.0828	-31.817	3.9364	1.0777	0.074893	0.013793	0.48276
700	0.36364	0.5	650	22.857	0.45455	0.38613	-1.8337	4.7488	0.33183	0.05684	0.014286	0.48571
930	0.38462	0.90476	520	27.957	0.5	0.41726	0.5082	1.218	0.55635	0.13572	0.01828	0.48387
880	0.33333	0.57143	700	44.318	0.5	0.61603	3.448	5.5971	0.4464	0.078431	0.022727	0.65909
950	0.28571	0.47619	920	71.579	0.39208	2.6578	-2.4998	0.94055	0.81779	0.015958	0.0021053	0.44211
560	0.37143	0.4878	890	46.429	0.44444	1.2234	340.77	278.54	0.43098	0.049493	0.0071429	0.17857
980	0.39394	0.70833	680	47.959	0.53333	1.1778	-1.8918	1.6062	0.91409	0.13796	0.013265	0.47959
880	0.38776	0.46667	1040	82.955	0.42857	6.7312	8.2676	1.2283	1.0456	0.033222	0	0.21591
610	0.37778	0.81818	1000	68.852	0.48601	3.1126	8.471	2.7215	0.62881	0.10743	0.014754	0.70492
430	0.4	0.51163	1060	69.767	0.46738	4.5479	-10.951	2.4078	0.60639	0.073664	0.023256	0.39535
450	0.40625	0.59259	1110	82.222	0.50714	5.5337	-3.456	0.62454	0.45276	0.11513	0.013333	0.53333
970	0.37838	0.48	400	18.557	0.42489	0.30055	-13.8	45.917	0.61651	0.035652	0.0041237	0.63918
960	0.38462	0.70833	790	58.333	0.5	1.376	20.293	14.748	0.72329	0.11744	0.011458	0.57292
890	0.4	0.86957	540	26.966	0.48485	0.477	10.317	21.629	0.594	0.11622	0.013483	0.52809
700	0.20635	0.60606	1100	87.143	0.39623	5.6504	-4.7737	0.84485	0.51838	0.045159	0.01	0.48571
690	0.34286	0.57576	900	57.971	0.5	1.306	-46.905	35.916	0.44022	0.092609	0.014493	0.5942
550	0.42424	0.625	1150	92.727	0.48649	10.796	-4.2674	0.39529	0.47349	0.098787	0.02	0.61818
320	0.4	0.48837	1060	59.375	0.45098	1.9732	2.5221	1.2781	0.2631	0.059897	0.015625	0.3125
900	0.37931	0.52632	1060	85.556	0.45455	4.0031	1.8587	0.46431	0.53375	0.062709	0.02	0.55556
660	0.41935	0.62069	920	59.091	0.5	1.3773	-7.5201	5.4601	0.42378	0.10601	0.010606	0.59091
800	0.38462	0.53846	980	73.75	0.48276	3.0931	1.1848	0.38305	0.70153	0.089231	0.02125	0.375
380	0.38462	0.58824	990	47.368	0.4359	0.53435	2.3326	4.3654	0.1145	0.057477	0.021053	0.42105
630	0.4	0.66667	780	34.921	0.5	0.73093	-16.772	22.946	0.39869	0.11115	0.015873	0.60317
770	0.38462	0.82609	670	32.468	0.5	0.56317	-3.999	7.1009	0.45225	0.12927	0.012987	0.49351
760	0.40625	0.51724	800	48.684	0.46429	0.79805	4.6576	5.8361	0.40408	0.069278	0.017105	0.48684
480	0.33333	0.61538	870	33.333	0.5	0.49036	17.316	35.313	0.18816	0.092896	0.016667	0.5625
1150	0.32609	1.3	170	11.304	0.41043	0.21541	4.2897	19.914	1.3867	0.085532	0.0043478	0.46957
1130	0.36842	0.8	440	33.628	0.59412	0.55189	1.3441	2.4355	0.97543	0.20559	0.0017699	0.54867
1130	0.30769	0.61538	1130	94.69	0.42105	15.046	-31.787	2.1126	0.9404	0.036047	0.0088496	0.68142
1130	0.4	0.81818	770	62.832	0.5	2.3775	4.1368	1.74	1.3452	0.14468	0.014159	0.66372
1090	0.35714	0.9	350	22.936	0.58621	0.94808	-4.5444	4.7932	2.3702	0.20325	0.0027523	0.36697
1090	0.34783	1.1034	770	61.468	0.51669	1.887	-11.344	6.0116	1.0677	0.18035	0.0082569	0.37615
1120	0.375	1	590	46.429	0.51351	1.1468	-1.7114	1.4924	1.2061	0.14671	0.013393	0.44643
1110	0.33333	0.63158	150	6.3063	0.41379	0.057547	0.081765	1.4208	0.4316	0.029088	0.0054054	0.57658
1100	0.39683	1.0952	930	76.364	0.62162	3.9854	34.476	8.6505	1.1696	0.23292	0.0036364	0.32727
1000	0.36364	0.72727	720	53	0.5	1.5326	11.562	7.544	1.0361	0.11475	0.014	0.52
1000	0.38462	0.88889	1050	86	0.46154	5.8709	-2.9219	0.49769	0.84677	0.075036	0.021	0.52
1090	0.34146	0.84211	360	23.853	0.52087	0.60227	-2.4983	4.1481	1.4454	0.15378	0.0091743	0.3945
1110	0.36364	0.625	410	29.73	0.46667	0.35205	12.881	36.587	0.6953	0.081012	0.017117	0.58559
920	0.3	0.57143	810	58.696	0.44444	2.6092	-4.2676	1.6356	1.272	0.046613	0.017391	0.97826
440	0.44444	0.95238	860	25	0.57895	0.45659	0.8112	1.7766	0.18264	0.21778	0	0.68182
1060	0.41667	0.94737	630	47.17	0.54167	1.4171	0.5312	0.37484	1.3029	0.20359	0.0018868	0.60377
970	0.41667	1.0526	580	37.113	0.54356	0.74732	15.267	20.429	0.81287	0.19999	0.0092784	0.52577
1100	0.27027	0.36667	930	76.364	0.32895	3.6195	51.232	14.154	1.0623	0	0	0.50909
1070	0.36364	0.71429	1130	94.393	0.4375	15.632	-10.156	0.6497	0.97702	0.055899	0.011215	0.83178
1070	0.39394	0.78261	1040	85.981	0.47059	6.0231	1.8457	0.30644	0.93563	0.096639	0.017757	0.53271
1070	0.33333	1.1364	350	21.495	0.62679	0.68038	57.135	83.975	1.701	0.25781	0.0037383	0.52336
1040	0.375	0.6	320	16.346	0.52	0.32775	15.341	46.806	0.93039	0.12959	0.0038462	0.55769
1050	0.41176	0.86957	580	41.905	0.56667	0.8447	3.0378	3.5962	0.9188	0.20605	0.0057143	0.8
970	0.33333	1	480	26.804	0.43996	0.39838	-8.6448	21.7	0.61028	0.10382	0.0061856	0.64948
1090	0.36	0.6875	340	22.018	0.46863	0.28713	0.6028	2.0994	0.74827	0.090073	0.015596	0.81651
980	0.22917	0.54545	860	66.327	0.40741	1.9701	-10.657	5.4091	0.78805	0.022426	0.0030612	0.80612
580	0.31818	0.52381	1090	82.759	0.44444	3.6099	0.76459	0.21181	0.36767	0.052876	0.013793	0.60345
740	0.34091	0.89286	720	36.486	0.52778	0.95274	2.5624	2.6895	0.6441	0.1452	0	0.78378
680	0.31579	0.46667	770	38.235	0.38462	0.53819	2.0274	3.7672	0.3045	0.0087111	0	0.67647
680	0.33333	0.76471	1100	86.765	0.44444	5.8764	8.0397	1.3681	0.53912	0.093761	0.0029412	0.44118
960	0.35849	0.49153	990	79.167	0.40909	3.1246	1.0598	0.33918	0.66955	0.020628	0.0010417	0.83333
960	0.36667	0.55	920	71.875	0.48276	2.1888	-13.871	6.3373	0.67348	0.086033	0.022917	0.46875
940	0.25	0.55263	550	31.915	0.43902	0.45158	0.21826	0.48331	0.54357	0.045989	0.011702	0.47872
940	0.4	0.8	370	12.766	0.52632	0.4085	1.5812	3.8708	0.94183	0.15761	0.0053191	0.54255
900	0.38462	0.70588	660	41.111	0.47826	0.59462	0.3231	0.54337	0.49399	0.10199	0.015556	0.7
920	0.33333	0.53846	770	54.348	0.45455	1.1512	0.942	0.81825	0.65135	0.059232	0.019565	0.6413
770	0.40909	0.75	660	31.169	0.52632	0.7379	1.2559	1.702	0.61302	0.1397	0.0077922	0.58442
520	0.34286	0.52381	1050	73.077	0.45455	2.1111	-1.4543	0.68889	0.30449	0.055844	0.019231	0.44231
860	0.38462	0.8125	900	66.279	0.45455	2.0326	0.785	0.38621	0.68514	0.075141	0.015116	0.75581
580	0.41176	0.91304	850	41.379	0.56667	1.0041	1.3065	1.3012	0.41839	0.20202	0.0034483	0.62069
910	0.40625	0.875	490	23.077	0.47295	0.41801	0.88892	2.1265	0.61831	0.11048	0.016484	0.56044
910	0.375	0.65714	810	58.242	0.44709	1.9985	1.4396	0.72034	0.97429	0.061724	0.0098901	0.48352
880	0.3913	1.0625	730	47.727	0.66667	1.3471	-9.2599	6.874	0.87935	0.23898	0.0045455	0.29545
920	0.36364	0.75	450	19.565	0.5	0.47626	-10.079	21.162	0.81181	0.1326	0.0065217	0.46739
810	0.28947	0.52381	730	43.21	0.41657	0.48757	-3.5864	7.3555	0.31828	0.033113	0.0074074	0.55556
840	0.25806	0.42857	740	46.429	0.34615	0.7674	-1.3837	1.803	0.48356	0.0010075	0	0.47619
820	0.3	0.56098	680	39.024	0.42222	0.48807	0.3784	0.7753	0.37152	0.0399	0.010976	0.86585
810	0.27586	0.5	800	51.852	0.43333	1.0901	-13.035	11.958	0.55196	0.040251	0.011111	0.5679
640	0.33333	0.5	700	23.438	0.40741	0.30595	0.083564	0.27313	0.2217	0.025022	0.003125	0.64063
440	0.42857	1.0833	910	36.364	0.57895	0.94566	1.0371	1.0967	0.30471	0.22118	0.0068182	0.47727
590	0.3	0.6875	910	52.542	0.52381	2.1991	5.6153	2.5534	0.7086	0.1232	0.0033898	0.54237
420	0.36364	0.52941	1140	88.095	0.45	3.8419	3.9247	1.0216	0.20399	0.058461	0.016667	0.90476
990	0.41667	0.60714	1130	93.939	0.53709	13.586	12.021	0.88485	0.84912	0.14342	0.0040404	0.56566
740	0.22917	0.57143	1090	86.486	0.44118	4.4538	-61.132	13.726	0.45362	0.047618	0.014865	0.60811
650	0.3	0.71429	830	44.615	0.4583	1.297	-3.8461	2.9654	0.58523	0.085513	0.013846	0.66154
580	0.36364	0.54545	740	22.414	0.48148	0.37572	2.8433	7.5676	0.23676	0.085464	0.027586	0.67241
600	0.40625	1	750	26.667	0.47619	0.85993	-17.312	20.132	0.52293	0.11549	0.021667	0.75
620	0.375	0.92593	700	20.968	0.59459	0.42242	-27.279	64.579	0.3061	0.22461	0.0016129	0.37097
500	0.25641	0.47059	800	22	0.41176	0.35681	17.261	48.376	0.18066	0.023044	0	0.56
790	0.42857	0.58824	750	44.304	0.5	0.94511	0.38225	0.40445	0.57473	0.10617	0.013924	0.58228
470	0.41667	1.4138	1090	78.723	0.54881	3.9171	5.1115	1.3049	0.39896	0.19851	0.0021277	0.78723
650	0.42857	0.83333	710	26.154	0.62963	0.48476	1.7778	3.6673	0.33933	0.23558	0.0030769	0.49231
520	0.19444	0.43478	1060	75	0.33333	4.0909	-114.92	28.092	0.54546	0.0013444	0	0.55769
590	0.37931	0.80392	760	27.119	0.51981	0.62945	1.2868	2.0444	0.36928	0.15363	0.0050847	0.61017
650	0.35135	0.48485	730	29.231	0.41935	0.3641	7.3921	20.302	0.23768	0.028396	0.0046154	0.76923
300	0.375	0.5	1140	83.333	0.43333	1.9496	1.422	0.72938	0.10352	0.038328	0.0066667	0.8
480	0.36364	0.73913	930	45.833	0.5	1.3263	-2.5398	1.9149	0.38925	0.12007	0.014583	0.5
550	0.41667	1	990	63.636	0.65686	2.5847	2.4142	0.93405	0.55386	0.28509	0	0.32727
420	0.26829	0.5	810	9.5238	0.31111	0.15677	0.12779	0.81514	0.076424	0.0039486	0.002381	0.66667
350	0.52632	1.1818	930	25.714	0.85165	0.26712	0.2146	0.8034	0.078393	0.47297	0	0.11429
360	0.33333	0.58333	900	33.333	0.42857	1.3028	14.787	11.35	0.36596	0.045632	0.011111	0.66667
1190	0.36364	0.53571	980	82.353	0.46875	4.5276	-1.9992	0.44156	1.0269	0.071399	0.020168	0.48739
1190	0.32432	0.48649	950	79.832	0.42424	4.8444	-3.8349	0.79162	1.2884	0.033102	0.002521	0.32773
480	0.35	0.5	750	8.3333	0.44	0.27881	-2.4112	8.6484	0.16954	0.050032	0.01875	0.45833
1190	0.375	0.56667	1020	85.714	0.45455	4.7569	1.6204	0.34064	0.84776	0.064934	0.016807	0.36134
1190	0.41667	0.73077	1130	94.958	0.57878	22.666	5.8964	0.26014	1.4166	0.18101	0.005042	0.38655
1050	0.38298	0.58974	460	30.476	0.48683	0.4731	0.26859	0.56772	0.77799	0.097943	0.01619	0.41905
760	0.31944	1.7692	800	48.684	0.63934	0.74326	1000	1000	0.37633	0.31591	0.0013158	0.63158
1150	0.30303	0.3494	900	74.783	0.32642	3.4131	8.7497	2.5635	1.1505	0	0	0.22609
1190	0.35294	0.48148	510	42.857	0.4393	1.2363	-2.6317	2.1287	1.706	0.045189	0.0042017	0.41176
1080	0.40909	1.7391	290	16.667	0.84	0.32016	199.17	622.08	1.0405	0.49545	0.0027778	0.5
1160	0.36585	0.48889	890	74.138	0.44444	3.3435	-3.777	1.1297	1.1778	0.050613	0.0094828	0.5431
1160	0.44444	0.61111	830	68.966	0.52381	2.6869	0.95963	0.35715	1.2124	0.12517	0.0068966	0.46552
1130	0.4	0.55556	410	30.973	0.5	0.54613	5.8994	10.802	1.0786	0.098936	0.020354	0.61947
630	0.26667	0.88462	770	33.333	0.5	1.1994	8.472	7.0635	0.67861	0.1252	0.0095238	0.30159
1060	0.41509	0.57143	410	26.415	0.4878	0.51076	-48.483	94.925	1.0087	0.093669	0.016038	0.42453
930	0.38889	0.77419	610	37.634	0.47295	0.64147	-44.754	69.768	0.63078	0.099364	0.013978	0.39785
730	0.34783	0.5	1050	80.822	0.42222	3.3764	1.0736	0.31798	0.48699	0.032935	0.0027397	0.49315
380	0.42105	0.53846	1070	68.421	0.48148	2.4549	-83.122	33.859	0.30108	0.088352	0.015789	0.31579
940	0.4	0.6	680	45.745	0.5	1.2363	19.023	15.387	0.95953	0.11609	0.01383	0.34043
1030	0.27941	0.75	320	15.534	0.43693	0.15944	2.0057	12.58	0.45261	0.05881	0.012621	0.45631
460	0.35	0.5	1140	89.13	0.42857	7.5038	-15.106	2.0131	0.39843	0.039056	0.0065217	0.21739
840	0.47059	3.4	770	50	1.4667	1.9414	85.187	43.88	1.0984	0.87577	0.0011905	0.41667
780	0.31818	0.61538	1060	83.333	0.45	12.832	-20.155	1.5706	1.711	0.067978	0.019231	0.39744
660	0.35294	0.6	1060	80.303	0.48148	2.8674	1.848	0.64448	0.38232	0.089442	0.022727	0.42424
700	0.39394	0.60526	920	61.429	0.54545	2.5997	-5.4401	2.0926	0.79991	0.14359	0.0071429	0.65714
800	0.3617	1	850	57.5	0.45946	0.86581	1.2341	1.4253	0.36076	0.10751	0.00875	0.4875
400	0.44444	1	960	42.5	0.52381	0.87869	1.8066	2.0561	0.22199	0.175	0.005	0.725
390	0.38462	0.57895	880	20.513	0.45973	0.29883	0.43178	1.4449	0.10992	0.067028	0.015385	0.76923
1140	0.35417	0.55882	420	32.456	0.44118	0.41749	3.5627	8.5336	0.79425	0.053939	0.013158	0.38596
1010	0.38182	1.8333	800	61.386	0.94792	2.2689	-1.809	0.79728	1.1488	0.50407	0.0079208	0.56436
1090	0.31034	0.46	900	73.394	0.39669	3.3981	9.1376	2.689	1.1454	0.01422	0	0.52294
1070	0.375	0.89655	370	23.364	0.55409	0.63126	7.1577	11.339	1.4554	0.15723	0.0065421	0.36449
820	0.23077	0.52941	920	67.073	0.35714	1.3808	0.45313	0.32817	0.42486	0.01367	0.0036585	0.45122
700	0.39474	2.8125	620	18.571	1.1429	0.52213	-1.4118	2.7038	0.49646	0.81224	0	0.37143
840	0.44444	1.1	1140	94.048	0.625	25.596	-92.695	3.6215	1.3591	0.25502	0.0047619	0.2381
590	0.5	2.4667	680	13.559	1.0801	0.18004	-9.0108	50.05	0.13973	0.72146	0	0.35593
1040	0.36842	0.47368	640	47.115	0.4359	0.9449	1.7872	1.8915	0.83991	0.040952	0.0038462	0.50962
1100	0.22581	1.2941	1040	86.364	0.36842	6.6994	10.684	1.5948	1.0407	0.041819	0.0018182	0.39091
820	0.30769	0.5	870	60.976	0.42857	1.6582	27.687	16.697	0.63629	0.036349	0.0085366	0.5122
710	0.40426	0.53333	1050	80.282	0.45973	5.6649	30.744	5.4272	0.81705	0.068412	0.01831	0.49296
400	0.35714	0.52632	1160	92.5	0.43478	11.089	-507.17	45.738	0.3857	0.050443	0.0125	0.45
660	0.35135	0.48718	840	46.97	0.42424	0.95058	1000	1000	0.4123	0.033336	0.0030303	0.60606
590	0.38095	0.54545	710	18.644	0.44222	0.24675	-4.2656	17.287	0.17272	0.053756	0.015254	0.55932
930	0.36	0.78947	700	47.312	0.44563	0.76039	30.869	40.597	0.55101	0.083012	0.0075269	0.48387
390	0.43333	2.3636	930	33.333	1.7386	1.203	1.0402	0.86462	0.35306	1.0832	0.0025641	0.35897
1070	0.35294	0.61538	590	43.925	0.45455	0.74639	2.4373	3.2655	0.78499	0.065529	0.013084	0.35514
430	0.33333	0.44737	1100	79.07	0.38832	4.5221	4.4295	0.97953	0.41487	0.0086171	0	0.39535
520	0.33333	0.44828	850	34.615	0.39474	0.64042	-2.4189	3.7771	0.26684	0.012257	0	0.42308
900	0.33333	0.52941	770	53.333	0.45	1.2018	1.985	1.6517	0.67995	0.061134	0.021111	0.57778
820	0.25676	0.5	470	12.195	0.43243	0.1583	0.85584	5.4066	0.25121	0.041714	0.013415	0.39024
890	0.34375	1.6	510	23.596	0.92638	1.5941	11.549	7.245	2.1998	0.52309	0.0011236	0.21348
550	0.36667	0.52174	950	56.364	0.44444	2.1093	3.1462	1.4916	0.56097	0.049981	0.0054545	0.50909
870	0.2716	0.42857	480	18.391	0.35355	0.24534	0.80906	3.2977	0.37584	0.002259	0	0.43678
340	0.40741	1.25	1020	50	0.72727	0.67784	0.41144	0.60699	0.1208	0.35165	0.0058824	0.32353
540	0.35294	0.76923	760	20.37	0.42857	0.24549	-5.8962	24.018	0.14402	0.077806	0.0055556	0.53704
970	0.35294	1.4091	490	27.835	0.83827	0.71052	2.3866	3.3589	1.051	0.45873	0.0010309	0.20619
770	0.33333	0.88889	900	62.338	0.39767	1.7066	-1.9995	1.1717	0.57525	0.049651	0.0012987	0.48052
830	0.25397	0.72	980	74.699	0.43168	2.2057	-9.472	4.2944	0.50025	0.076863	0.012048	0.38554
620	0.21622	0.61905	1150	93.548	0.46875	11.064	13.165	1.1899	0.48526	0.074529	0.017742	0.3871
560	0.27778	0.46875	830	35.714	0.39394	0.52901	-43.986	83.148	0.2387	0.013779	0	0.41071
470	0.34884	0.5	850	27.66	0.41124	0.4741	1.608	3.3917	0.19754	0.025172	0.0042553	0.65957
510	0.38095	0.52941	1000	64.706	0.44444	1.8658	-6.5027	3.4852	0.35808	0.059149	0.015686	0.4
1000	0.23077	0.43478	670	48	0.32692	0.78239	0.32415	0.41431	0.62828	0.0012139	0	0.5
830	0.33333	0.53333	1060	84.337	0.41667	3.8334	-38.374	10.01	0.51113	0.027181	0.0012048	0.57831
400	0.4	0.55	1060	67.5	0.47368	0.95511	28.586	29.93	0.12735	0.085243	0.02	0.4
660	0.34211	0.52778	1070	81.818	0.40741	3.7778	10.189	2.6971	0.46331	0.030822	0.0075758	0.4697
1070	0.33333	1.4615	380	24.299	0.95455	0.5674	-10.419	18.362	1.2575	0.49394	0	0.25234
500	0.34615	0.4375	870	36	0.38889	0.44042	-26.253	59.61	0.169	0.0051587	0	0.14
620	0.34694	1.8667	810	38.71	1.1429	0.63442	-2.3969	3.778	0.30928	0.59162	0	0.3871
650	0.45	2	660	18.462	0.96296	0.53286	10.187	19.117	0.44269	0.5971	0.0015385	0.26154
610	0.38462	0.94118	1050	77.049	0.64427	3.7219	14.073	3.7812	0.53681	0.23374	0	0.27869
1040	0.52174	1.3333	310	15.385	0.69767	0.11933	1000	1000	0.35401	0.36349	0	0.39423
960	0.31818	0.5	1160	96.875	0.40909	18.428	2.4129	0.13094	0.64099	0.02224	0.0020833	0.33333
830	0.33333	0.44	670	37.349	0.38889	0.74821	-5.9458	7.9466	0.60084	0.007187	0	0.33735
400	0.375	0.5	990	50	0.4375	1.4234	2.9917	2.1019	0.30501	0.045646	0.01	0.275
850	0.3	1.3478	640	35.294	0.69231	0.74567	5.1411	6.8946	0.66281	0.34004	0	0.35294
810	0.22917	0.73684	870	60.494	0.37083	1.5805	21.324	13.492	0.60646	0.05479	0.0074074	0.38272
580	0.38095	0.57576	890	48.276	0.5	1.26	-1.7499	1.3888	0.44386	0.099392	0.013793	0.55172
670	0.35897	0.48387	570	7.4627	0.42366	0.11782	0.94192	7.9949	0.13254	0.030243	0.0029851	0.44776
570	0.33333	0.47059	960	59.649	0.4	1.5134	-6.0496	3.9973	0.38233	0.017166	0	0.33333
300	0.42424	0.67857	970	26.667	0.48387	0.55819	-1.7368	3.1115	0.13373	0.11724	0.01	0.33333
870	0.34483	0.51429	940	71.264	0.4375	2.6245	-1.3461	0.51291	0.73373	0.046046	0.0091954	0.49425
340	0.41379	0.49383	970	35.294	0.46753	0.86602	7.8323	9.044	0.20748	0.064358	0.011765	0.61765
850	0.27692	0.58824	1120	91.765	0.38196	12.695	-11.732	0.92417	0.91493	0.028689	0.0070588	0.54118
700	0.33333	0.90625	800	44.286	0.5	0.7304	1.1405	1.5614	0.36982	0.14118	0.01	0.5
540	0.35556	0.67442	1070	77.778	0.5	3.5268	10.287	2.9169	0.43253	0.14105	0.012963	0.51852
740	0.29762	0.75	820	50	0.425	1.1446	1.0147	0.88653	0.53697	0.077094	0.013514	0.40541
810	0.26829	0.46154	1080	86.42	0.36603	6.7506	-68.794	10.191	0.75707	0.009398	0	0.33333
440	0.39286	0.5	860	25	0.46154	0.46186	3.6402	7.8817	0.18474	0.066391	0.015909	0.38636
740	0.2973	0.46667	630	24.324	0.40625	0.47457	-3.2729	6.8966	0.4363	0.015722	0	0.33784
660	0.32432	0.41379	1140	92.424	0.37143	10.014	3.1186	0.31142	0.53172	0.00093662	0	0.37879
610	0.2623	0.41176	1130	90.164	0.2931	8.0069	4.0789	0.50942	0.50043	0.00049244	0	0.4918
390	0.4	2.4545	970	43.59	1.188	0.55861	-11.564	20.702	0.13383	0.68378	0.0076923	0.58974
1050	0.42222	2.1818	610	44.762	0.98387	1.1851	-11.796	9.9542	1.1653	0.61218	0.0028571	0.26667
1060	0.4	2.3	390	24.528	0.95455	0.43639	1.2656	2.9001	0.9302	0.62524	0.0018868	0.34906
800	0.36667	2.0556	540	18.75	1.129	1.4169	5.0225	3.5448	1.7644	0.74288	0	0.1875
970	0.4	1.7	550	34.021	0.68411	0.88399	-2.5869	2.9264	1.0641	0.35488	0.0051546	0.39175
730	0.30769	0.55	650	26.027	0.45833	0.32331	0.34392	1.0637	0.27785	0.063702	0.016438	0.41096
660	0.36842	0.5	670	21.212	0.42857	0.57918	-10.397	17.951	0.4651	0.040392	0.0090909	0.45455
1080	0.31111	0.47368	510	37.037	0.41463	0.58026	2.6572	4.5793	0.80076	0.0214	0.00092593	0.4537
600	0.33333	0.5625	690	16.667	0.47619	0.23556	1.469	6.2364	0.17667	0.083345	0.021667	0.41667
930	0.4	0.66667	270	8.6022	0.49074	0.1357	-3.6861	27.164	0.44885	0.097617	0.024731	0.23656
760	0.38462	0.68421	610	48.684	0.5	0.459	-43.717	95.244	0.306	0.12029	0.015789	0.32895
590	0.44444	0.63158	1050	76.271	0.53033	1.4108	1.62	1.1483	0.20348	0.13791	0.0033898	0.52542
1040	0.33333	0.48	870	69.231	0.41379	7.933	3.3048	0.41659	3.0441	0.023567	0.00096154	0.32692
1010	0.4	0.52174	740	55.446	0.46875	1.1143	-3.0117	2.7028	0.70214	0.076167	0.020792	0.40594
370	0.41667	1	1100	75.676	0.53846	2.0856	0.28627	0.13726	0.19134	0.23008	0	0.35135
1050	0.41176	1.5455	370	21.905	0.69398	0.44392	4.6207	10.409	1.0235	0.31277	0.007619	0.42857
1050	0.4	2.4	360	20.952	1.4545	0.39286	0.37717	0.96007	0.94287	1.0196	0.0019048	0.47619
720	0.4	0.57895	990	72.222	0.5	2.3821	7.6421	3.2081	0.51045	0.10199	0.0125	0.58333
640	0.32308	0.61111	1040	76.563	0.48387	2.3501	18.466	7.8573	0.36507	0.082845	0.014063	0.32813
570	0.32258	0.52632	1100	84.211	0.44828	6.5252	-7.3824	1.1314	0.59864	0.055651	0.022807	0.54386
480	0.42308	0.55556	940	47.917	0.5	0.55428	4.3102	7.7762	0.15496	0.10181	0.0083333	0.6875
690	0.38462	0.625	990	71.014	0.5	2.5087	-25.712	10.249	0.53757	0.11044	0.023188	0.46377
520	0.44444	0.59259	880	40.385	0.51724	0.71446	1000	1000	0.26279	0.12332	0.0096154	0.38462
380	0.40741	0.5625	990	47.368	0.5	1.0477	6.8749	6.562	0.2245	0.10066	0.015789	0.42105
400	0.41667	0.88889	1160	92.5	0.5	4.0817	-1.388	0.34006	0.14197	0.12871	0.0175	0.45
1090	0.45455	0.65385	980	80.734	0.55172	4.1245	-5.0928	1.2348	0.93545	0.16211	0.0036697	0.44954
890	0.5	0.86667	1050	84.27	0.72111	8.0467	-146.09	18.155	1.1606	0.32358	0	0.31461
850	0.36842	0.6	910	67.059	0.5	2.9713	10.775	3.6263	0.95741	0.096491	0.018824	0.35294
460	0.42105	0.6	1110	82.609	0.5	3.1092	-5.7798	1.8589	0.25439	0.11933	0.01087	0.5
1050	0.38462	0.56098	470	31.429	0.5	0.56464	-7.9642	14.105	0.89605	0.10551	0.0085714	0.3619
1030	0.45455	2.5	420	25.243	1.5774	0.87979	2.2862	2.5986	1.6738	1.1114	0	0.43689
1020	0.36	0.6	660	48.039	0.5	0.66907	-2.4085	3.5997	0.55584	0.096184	0.019608	0.43137
1020	0.4375	1.8	550	37.255	0.8125	1.0707	25.347	23.673	1.2889	0.43779	0.0029412	0.45098
940	0.45833	0.65217	540	30.851	0.54839	0.68927	2.98	4.3234	0.85834	0.15714	0.0010638	0.70213
880	0.38462	0.59459	540	26.136	0.51613	0.35137	0.58122	1.6542	0.43755	0.12149	0.0056818	0.52273
950	0.26829	0.4375	760	54.737	0.33772	1.1541	-1.2671	1.0979	0.67708	0.00072357	0	0.44211
420	0.38095	2.4375	1040	64.286	0.52174	1.9136	-3.7531	1.9613	0.29726	0.45232	0.011905	0.54762
450	0.47059	0.62069	1100	80	0.53573	3.2381	7.7961	2.4076	0.29707	0.14834	0	0.44444
970	0.38182	0.55882	1050	85.567	0.48485	3.7399	20.571	5.5005	0.5394	0.09288	0.021649	0.30928
790	0.32	0.42857	540	17.722	0.36	0.21513	4.0256	18.712	0.2679	0.0019895	0	0.37975
990	0.42424	0.7	830	63.636	0.48148	3.8536	-12.959	3.3627	1.7388	0.093687	0.019192	0.36364
980	0.30435	0.57143	680	47.959	0.45946	1.245	5.0242	4.0356	0.96624	0.064031	0.016327	0.5
980	0.3125	0.73171	380	17.347	0.48	0.34055	1.1437	3.3584	0.75473	0.095829	0.015306	0.5102
790	0.37662	0.81818	1140	93.671	0.57692	20.805	-32.235	1.5494	1.1047	0.18759	0.0063291	0.43038
330	0.28846	0.52632	1140	84.848	0.4298	5.5143	2.7766	0.50353	0.29279	0.043861	0.012121	0.39394
1190	0.36735	0.4902	200	16.807	0.4375	0.27991	0.20811	0.74349	1.4732	0.045866	0.010084	0.5042
1160	0.36	2.2857	400	31.897	1.2083	0.98992	23.632	23.872	2.0306	0.72511	0	0.43103
1150	0.41176	0.72222	720	59.13	0.5	1.551	-15.418	9.9404	1.0486	0.11879	0.015652	0.61739
1150	0.29577	0.4878	320	24.348	0.38832	0.31873	0.27253	0.85507	0.90477	0.012289	0.00086957	0.38261
1120	0.33333	0.51429	340	24.107	0.44	0.29461	3.2905	11.169	0.76777	0.046014	0.014286	0.58929
720	0.38298	1.5263	590	16.667	0.45161	0.27291	-1.962	7.1893	0.28703	0.085847	0.011111	0.22222
670	0.38095	2.3889	590	10.448	1.1056	0.13844	12.032	86.912	0.1456	0.76346	0.0014925	0.31343
970	0.33333	0.45455	760	55.67	0.41005	1.4413	5.8163	4.0355	0.84556	0.018781	0	0.54639
1120	0.33333	1.5556	160	8.0357	0.92308	0.11922	2.0377	17.092	0.82657	0.55628	0	0.23214
570	0.38462	0.58065	720	17.544	0.45614	0.24932	0.97609	3.915	0.16855	0.070523	0.015789	0.45614
1140	0.3871	0.5	1140	95.614	0.44	14.589	41.873	2.8702	0.77462	0.045063	0.0061404	0.64035
690	0.375	0.55882	1130	91.304	0.46875	12.385	1.4997	0.12109	0.77408	0.078744	0.023188	0.62319
870	0.38462	0.66	850	60.92	0.56787	1.946	8.2552	4.2421	0.81085	0.17609	0.0022989	0.56322
970	0.40426	0.56061	1000	80.412	0.48507	5.7678	17.603	3.052	1.1652	0.091352	0.012371	0.4433
950	0.26316	0.38095	690	47.368	0.32258	0.71023	-1.622	2.2837	0.53268	0	0	0.4
430	0.38462	0.5	1030	62.791	0.44	1.2179	6.9613	5.7156	0.20299	0.052037	0.018605	0.46512
540	0.29167	0.52941	730	14.815	0.43478	0.14451	1.6324	11.296	0.094331	0.045826	0.012963	0.48148
910	0.38462	0.61538	730	49.451	0.47368	0.90795	-1.3945	1.5358	0.59269	0.085976	0.017582	0.41758
1060	0.36364	0.49333	860	68.868	0.45714	2.8549	5.5017	1.9271	1.142	0.062069	0.011321	0.4434
880	0.375	0.55172	680	42.045	0.47059	0.55553	1.5171	2.7308	0.43115	0.076544	0.021591	0.72727
590	0.38095	0.46154	1090	83.051	0.42105	5.5092	14.185	2.5748	0.56112	0.028921	0	0.23729
570	0.4	0.57576	920	52.632	0.5139	1.1426	-3.7339	3.2679	0.35157	0.11559	0.0052632	0.57895
1090	0.35	0.53659	1030	85.321	0.42593	9.1191	171.9	18.851	1.5198	0.039609	0.0036697	0.36697
1130	0.3	0.5	240	15.929	0.4	0.12853	0.037775	0.29392	0.53645	0.015657	0.00088496	0.45133
1130	0.32258	1	1130	94.69	0.44315	16.436	1.6272	0.098999	1.0273	0.076183	0.015044	0.49558
980	0.21818	1.1111	940	74.49	0.38636	3.3535	-193.54	57.714	0.93753	0.056922	0.0020408	0.39796
600	0.33333	0.47059	1140	91.667	0.38889	6.2139	4.0096	0.64526	0.32994	0.0097612	0	0.53333
650	0.41379	2.6364	830	44.615	0.86932	0.83568	-11.889	14.226	0.37708	0.4975	0.0046154	0.44615
460	0.21739	0.47368	1140	89.13	0.3871	10.916	-10.196	0.93404	0.57961	0.010266	0.0021739	0.36957
670	0.29032	0.56863	570	7.4627	0.3709	0.16187	0.90103	5.5665	0.1821	0.013591	0.0044776	0.38806
1010	0.375	1	1120	93.069	0.5	11.683	-6.3838	0.5464	0.84204	0.13787	0.017822	0.38614
800	0.3	0.61111	790	50	0.40625	1.6017	1.3396	0.83636	0.84191	0.023091	0.005	0.475
610	0.32258	1.5	640	9.8361	0.87689	0.22499	1.1578	5.146	0.19999	0.50887	0	0.5082
510	0.3913	0.5	890	41.176	0.45644	0.78336	-4.4029	5.6206	0.27596	0.06194	0.013725	0.41176
530	0.375	0.52174	950	54.717	0.47059	1.3691	2.4142	1.7634	0.36411	0.072345	0.016981	0.43396
560	0.34375	0.48837	890	46.429	0.4375	1.0822	34.067	31.481	0.38121	0.047949	0.0089286	0.5
680	0.375	0.5	780	39.706	0.44444	1.3677	-27.789	20.318	0.74601	0.052864	0.013235	0.27941
520	0.375	0.5625	1040	71.154	0.44737	2.774	3.3388	1.2036	0.43091	0.060398	0.019231	0.42308
1000	0.30769	0.45098	810	62	0.40816	2.405	11.729	4.8768	1.1724	0.017016	0	0.35
510	0.3125	0.5	970	56.863	0.40625	1.3819	-4.0414	2.9246	0.33107	0.027247	0.0039216	0.52941
680	0.20455	0.45	740	33.824	0.36364	0.54861	-2.1848	3.9824	0.3457	0.0062469	0	0.44118
680	0.34286	0.63636	560	7.3529	0.45	0.083986	2.3386	27.845	0.097729	0.060582	0.014706	0.41176
650	0.28571	0.54545	730	29.231	0.44281	0.42722	2.4108	5.643	0.27888	0.048894	0.02	0.30769
610	0.38462	0.55556	640	9.8361	0.44118	0.22645	5.9514	26.281	0.20129	0.052478	0.013115	0.40984
520	0.38462	0.55	790	23.077	0.45714	0.46781	-1.8238	3.8986	0.2459	0.063997	0.021154	0.32692
520	0.36364	0.51852	860	36.538	0.44118	0.74542	18.535	24.866	0.29817	0.053197	0.011538	0.53846
500	0.42857	0.58333	1000	62	0.53191	1.3521	2.4135	1.785	0.27316	0.12612	0.012	0.36
910	0.4	0.52381	730	49.451	0.46512	0.90978	4.0022	4.3991	0.59389	0.071212	0.018681	0.20879
1140	0.30667	0.4026	190	12.281	0.36	0.22926	0.64227	2.8015	1.2864	0.00017375	0	0.38596
1120	0.29787	0.54545	720	58.036	0.45161	1.2488	1.455	1.1651	0.84423	0.056868	0.016071	0.49107
900	0.425	0.55882	330	4.4444	0.4878	0.025077	0.70969	28.3	0.068178	0.09799	0.018889	0.3
900	0.35556	0.67647	430	15.556	0.51613	0.25139	1.3406	5.3327	0.46087	0.12338	0.013333	0.55556
550	0.33333	0.54545	740	18.182	0.4375	0.22817	0.89383	3.9173	0.14378	0.047369	0.0072727	0.43636
940	0.37037	0.66667	490	25.532	0.5	0.57701	-1.0999	1.9063	0.85349	0.1213	0.01383	0.44681
1090	0.37705	0.82609	690	54.128	0.47619	0.98494	-14.308	14.527	0.7387	0.093412	0.016514	0.55046
930	0.4	0.92857	690	46.237	0.68237	1.0778	20.826	19.322	0.80836	0.27915	0.0010753	0.46237
850	0.40625	0.70588	790	52.941	0.5	1.2723	1.523	1.197	0.66879	0.09843	0.018824	0.78824
440	0.27778	0.47826	1010	59.091	0.425	2.0475	13.646	6.6649	0.38902	0.03422	0.0045455	0.45455
540	0.29167	0.53333	690	7.4074	0.46512	0.11448	-6.7387	58.861	0.085864	0.070979	0.022222	0.51852
510	0.30233	0.53846	900	43.137	0.4583	0.8119	2.0118	2.4779	0.27367	0.060935	0.019608	0.43137
650	0.34884	0.53571	760	33.846	0.4333	0.72238	147.91	204.75	0.4238	0.045495	0.0076923	0.55385
920	0.4	1.3043	670	43.478	0.65625	0.93833	2.047	2.1816	0.75351	0.27909	0.0054348	0.3587
410	0.2561	0.51064	910	31.707	0.37163	0.47108	2.8881	6.1309	0.15179	0.022242	0.012195	0.46341
810	0.42857	0.64	1030	80.247	0.53033	3.1069	-3.415	1.0991	0.51782	0.14115	0.0037037	0.38272
850	0.27273	0.45455	770	50.588	0.38462	0.86567	-5.7054	6.5907	0.48978	0.0076863	0	0.43529
390	0.27397	0.46809	1110	79.487	0.3446	6.1252	45.905	7.4945	0.50115	0.0056894	0	0.53846
1050	0.34146	0.52632	1140	95.238	0.44591	18.755	-42.419	2.2618	0.99582	0.053517	0.011429	0.41905
1040	0.42105	0.7931	190	3.8462	0.53659	0.19447	0.81927	4.2129	1.0912	0.15438	0.0019231	0.50962
1040	0.4	1.0556	300	14.423	0.6129	0.18857	0.4157	2.2045	0.58523	0.25787	0.0076923	0.50962
870	0.28889	0.55	680	41.379	0.48436	1.0616	-17.167	16.171	0.82392	0.081328	0.021839	0.50575
320	0.38889	1.9231	1080	65.625	0.46552	0.76142	-2	2.6267	0.085392	0.43828	0.003125	0.53125
800	0.34483	0.57143	1170	97.5	0.40909	30.518	11.086	0.36328	0.78925	0.032793	0.00625	0.4875
480	0.375	0.61364	1110	83.333	0.51852	5.9364	-6.728	1.1333	0.48571	0.11994	0.00625	0.45833
560	0.3125	0.46667	1040	73.214	0.40541	2.7368	1.8737	0.68463	0.42513	0.019399	0	0.375
670	0.22222	0.41667	1050	79.104	0.34783	3.0832	6.16	1.998	0.44469	0.00095048	0	0.35821
790	0.3	0.53846	530	16.456	0.4	0.21382	50.287	235.18	0.2755	0.033131	0.0075949	0.48101
560	0.38095	0.5814	1130	89.286	0.48837	8.7962	-13.4	1.5234	0.54976	0.097885	0.014286	0.71429
500	0.34783	0.5625	990	60	0.41667	1.7732	10.343	5.8331	0.37998	0.026043	0.002	0.48
1190	0.31818	0.52174	70	5.8824	0.40683	0.067226	0.88802	13.21	1.2661	0.030305	0.005042	0.41176
1170	0.25926	0.34286	1070	89.744	0.29758	7.8628	-3.4129	0.43406	0.96431	0	0	0.39316
1090	0.28125	0.53333	390	26.606	0.4305	0.34915	2.5014	7.1643	0.74425	0.042428	0.014679	0.3945
1100	0.27273	0.875	990	81.818	0.46667	4.0363	-11.859	2.9382	0.86493	0.098841	0.015455	0.40909
1190	0.35714	1.1765	1150	96.639	0.51724	16.508	172.02	10.421	0.72402	0.17635	0.0084034	0.69492
1070	0.38889	0.80952	620	46.729	0.55848	1.0034	3.6397	3.6273	0.95408	0.15989	0.0074766	0.61682
1050	0.38462	1.9583	1130	94.286	0.6567	18.267	6.616	0.36218	1.1417	0.40938	0.007619	0.5619
1030	0.375	1.7143	700	52.427	0.87228	1.4858	-6.595	4.4388	1.0766	0.43661	0.007767	0.41748
1020	0.32609	2.1538	310	13.725	0.40909	0.12724	-3.8349	30.14	0.37747	0.18461	0.00098039	0.51961
970	0.33333	0.6	1050	85.567	0.48479	6.3475	4.1584	0.65513	0.91551	0.093084	0.017526	0.5567
1050	0.84615	2.2667	200	5.7143	1.3607	0.072824	-1.6454	22.595	0.38329	0.98593	0	0.25714
1020	0.42308	0.56522	890	70.588	0.5102	3.0917	-2.7871	0.90147	1.0891	0.11235	0.0058824	0.45098
940	0.4	1.6667	620	39.362	1	0.69072	-8.7198	12.624	0.65675	0.55943	0.0021277	0.45745
830	0.32727	0.55263	1060	84.337	0.47059	8.7126	-4.2196	0.48431	1.1617	0.075792	0.018072	0.40964
810	0.28125	0.52632	940	69.136	0.41523	2.1777	1.5499	0.71172	0.60882	0.038093	0.016049	0.37037
770	0.40741	3.0556	1010	76.623	0.54174	3.5932	-18.734	5.2138	0.68271	0.32004	0.0090909	0.58442
860	0.33333	0.59091	960	73.256	0.47826	4.2213	-6.0801	1.4403	1.0664	0.091896	0.017442	0.52326
870	0.375	0.56522	1130	93.103	0.5	12.022	3.7751	0.31403	0.75135	0.10765	0.0091954	0.55172
570	0.36364	1.1176	1160	94.737	0.56125	21.559	0.54679	0.025362	0.74989	0.22277	0.0017544	0.42105
490	0.38462	0.64865	770	14.286	0.51087	0.19721	5.6644	28.723	0.11158	0.12335	0.0061224	0.46939
880	0.41176	0.57143	1000	78.409	0.5	3.1908	69.198	21.687	0.64461	0.11131	0.0068182	0.46591
760	0.36667	0.70968	930	65.789	0.5	1.9195	1000	1000	0.56332	0.10983	0.015789	0.56579
590	0.44444	3.0833	1070	79.661	0.82213	4.1474	5.2467	1.265	0.50865	0.88887	0	0.61017
500	0.4	0.54545	880	38	0.48485	0.769	2.9722	3.865	0.28285	0.092612	0.014	0.58
610	0.36232	1.7368	920	55.738	0.77	1.5742	0.54648	0.34714	0.48438	0.44875	0.0032787	0.67213
320	0.45	1.4667	1110	75	0.67742	2.878	71.053	24.688	0.23547	0.40912	0.003125	0.4375
330	0.45455	0.54167	920	18.182	0.48074	0.35777	-1.7665	4.9376	0.11008	0.097129	0.015152	0.42424
430	0.33333	0.5	890	30.233	0.45917	0.57425	1.9399	3.3781	0.20229	0.063811	0.013953	0.23256
690	0.4	0.75	740	34.783	0.58722	0.60028	-3.2247	5.372	0.37826	0.18986	0.0043478	0.53623
650	0.33333	1.2667	1010	72.308	0.93934	3.0864	-7.964	2.5804	0.58642	0.46196	0.0030769	0.47692
330	0.375	0.45455	1150	87.879	0.41176	3.6747	5.5231	1.503	0.16117	0.017623	0	0.51515
720	0.32353	0.53333	940	65.278	0.44828	2.2164	6.1713	2.7844	0.61963	0.050498	0.019444	0.38889
850	0.30556	0.53571	840	58.824	0.44281	1.6433	-3.4143	2.0776	0.71278	0.048595	0.016471	0.67059
620	0.38776	0.5	850	45.161	0.45	0.94548	0.2499	0.26431	0.39395	0.058519	0.017742	0.43548
430	0.30303	0.51852	800	9.3023	0.43934	0.12582	-1.5365	12.212	0.063704	0.050123	0.018605	0.32558
1020	0.33333	1.7857	620	44.118	0.76	1.4477	1.8367	1.2687	1.3765	0.3477	0.0039216	0.47059
980	0.33333	0.95745	850	65.306	0.45	2.5502	-10.478	4.1087	1.0626	0.09278	0.0040816	0.55102
760	0.22727	0.54167	770	44.737	0.36364	0.83126	-7.8828	9.4829	0.47032	0.016038	0.0039474	0.40789
670	0.33333	2.25	750	34.328	1.4686	0.7061	-8.0206	11.359	0.42939	0.84723	0	0.53731
1050	0.32143	0.77778	1150	96.19	0.45946	35.814	-14.774	0.41252	1.5708	0.11899	0.0028571	0.5619
770	0.33333	1.4286	950	68.831	0.44782	2.0673	-2.2617	1.094	0.54982	0.24457	0	0.49351
910	0.2	0.53333	830	60.44	0.42308	1.3198	5.2776	3.9989	0.59551	0.03908	0.014286	0.27473
940	0.36364	0.6129	890	68.085	0.51515	2.0357	-8.7582	4.3023	0.71711	0.12256	0.010638	0.45745
300	0.375	0.5	930	13.333	0.46429	0.26603	1.3584	5.1063	0.078075	0.073625	0.023333	0.56667
300	0.33333	0.44444	950	20	0.4	0.30731	1.3264	4.3161	0.081732	0.01264	0	0.56667
1010	0.35714	0.5	940	75.248	0.43478	3.0199	-7.0158	2.3232	0.84428	0.043454	0.0069307	0.50495
650	0.36364	0.66667	880	52.308	0.47611	2.1158	2.1623	1.022	0.77823	0.10162	0.0061538	0.46154
1060	0.41379	1.3333	1160	97.17	0.91304	32.763	-70.751	2.1595	1.1396	0.44469	0.0075472	0.4434
1060	0.37037	1.25	470	32.075	0.64706	0.62539	280.96	449.25	0.99247	0.27205	0.0028302	0.56604
320	0.375	1.1429	1050	56.25	0.71429	1.8245	-24.055	13.184	0.26315	0.3101	0	0.53125
940	0.34615	0.82759	890	68.085	0.47368	3.3958	-1.7301	0.50949	1.1962	0.093511	0.017021	0.39362
820	0.35	0.78571	430	7.3171	0.42105	0.21482	-1.4178	6.6002	0.39383	0.041501	0.0060976	0.4878
960	0.33333	0.58824	820	61.458	0.41379	2.4542	51.243	20.88	1.1513	0.044813	0.0083333	0.66667
720	0.36364	1.6	930	63.889	0.7	1.7529	-2.3447	1.3376	0.51444	0.35905	0.0055556	0.56944
410	0.2381	0.44444	830	12.195	0.36364	0.31463	-130.02	413.23	0.14197	0.0077459	0	0.26829
